# Supplementary material for: A Machine Learning Model Based on First-Trimester Lipidomic Signatures for Predicting Metabolic Pregnancy Complications
Source: Int J Mol Sci. 2025 Dec 7;26(24):11824. doi: 10.3390/ijms262411824 (PMC12733181; doi:10.3390/ijms262411824)
Supplement: Supplementary file 1 [file ijms-26-11824-s001.zip]

Archive with 3 entries (3 files):
- SuplFigures.docx
- Supplementary.xlsx
- Table S1.docx
