# Supplementary material for: A Machine Learning Model Based on First-Trimester Lipidomic Signatures for Predicting Metabolic Pregnancy Complications
Source: Int J Mol Sci. 2025 Dec 7;26(24):11824. doi: 10.3390/ijms262411824 (PMC12733181; doi:10.3390/ijms262411824)
Supplement: Supplementary file 1 [file ijms-26-11824-s001.zip › Supplementary.xlsx]

## Sheet: positive ion mode
sample_id	247.244	256.266	263.239	265.254	279.161	280.265	282.282	283.177	283.285	284.295	289.164	298.276	304.265	310.313	315.23	327.204	338.345	339.292	367.337	369.356	370.359	371.231	371.318	371.362	372.365	386.381	388.257	388.345	391.287	392.305	408.315	413.268	415.257	429.244	429.376	430.368	431.371	432.284	447.35	448.355	464.377	472.282	476.31	496.344	497.347	498.351	516.308	518.325	520.343
5	0.000105908	0.00020359	0.000115881	0.000195378	0.000446603	0.000368347	0.00273482	0.000177062	0.000508564	0.000104294	9.57e-05	3.81e-05	0.000149817	0.000259597	0.00038823	0.000225547	0.000306375	0	2.31e-05	0.0622948	0.0164652	0.00018152	0.000116023	0.00228676	0.000217476	0.000108262	0.000131605	9.96e-05	0.000794328	0.000206314	0.000312353	0.000661471	0.000114745	0.000722667	0.000127957	0.000189503	8.76e-05	0.00018931	0.000277662	8.43e-05	0.000112509	8.01e-05	0.000225714	0.0037027	0.000976932	0.000166843	0.000141277	0.000310739	0.00155663
6	8.48e-05	0.000156525	8.54e-05	0.000144724	0.000344874	0.000263772	0.00198204	0.000170779	0.000372515	7.66e-05	6.31e-05	4.14e-05	7.81e-05	0.000192828	0.000347537	0.000229552	0.000874574	3.37e-05	2.94e-05	0.0660655	0.0183101	0.00018591	0.000121237	0.00243962	0.000239352	0.000129294	0.000119023	0.000134637	0.000727574	0.000197554	0.000281703	0.000591883	0.000124377	0.000653825	0.000127255	0.000179811	8.83e-05	0.000185418	0.00021436	6.2e-05	9.13e-05	8.83e-05	0.000230458	0.00464455	0.00123327	0.00019867	0.000151388	0.000295732	0.00205999
9	9.16e-05	0.00020763	0.000108371	0.000172263	0.000409642	0.000343395	0.00239338	0.000184984	0.000448443	9.02e-05	9.11e-05	5.11e-05	0.000144897	0.000199278	0.000391949	0.000245281	0.000701602	3.58e-05	3.28e-05	0.0639175	0.0170393	0.000206469	0.000107088	0.00231048	0.000238284	0.00013925	0.000141139	9.62e-05	0.000749384	0.000206809	0.000306474	0.000644428	0.00013243	0.000698407	0.000120113	0.000178622	7.84e-05	0.000213659	0.000259852	7.96e-05	0.000106295	9.75e-05	0.000265339	0.00403998	0.00108511	0.000174302	0.000168387	0.000374539	0.00149814
20	6.26e-05	0.000131884	5.63e-05	0.000110619	0.000369086	0.000175665	0.00134912	8.59e-05	0.000253643	7.13e-05	5.23e-05	3.12e-05	0.0001103	0.000107856	0.000351237	0.000122596	0.000787516	4.61e-05	8.35e-05	0.069212	0.0191043	0.000103628	8.09e-05	0.00259892	0.000243475	0.000132857	5.61e-05	7.83e-05	0.000746345	0.000199483	0.000292741	0.000561902	7.25e-05	0.000621196	9.96e-05	0.000159747	6.75e-05	0.000100751	0.000195251	5.78e-05	8.36e-05	4.41e-05	0.000131375	0.00167752	0.000427871	6.26e-05	9.42e-05	0.000185544	0.000901155
25	0.000107424	0.000241077	0.000121664	0.000194833	0.000457539	0.000402095	0.0028386	0.000131997	0.000524846	0.000116085	6.05e-05	5.47e-05	0.000218645	0.000186964	0.000366125	0.000188598	0.000960454	2.81e-05	0	0.057224	0.0153885	0.000162605	0.000108162	0.00215484	0.000189597	9.07e-05	0.000114394	0.000102618	0.00083178	0.0002252	0.000336281	0.000856244	0.000104257	0.000945022	0.000111822	0.000229168	0.000121407	0.000177273	0.000266873	8.25e-05	0.000108036	7.79e-05	0.000219142	0.00478121	0.00123484	0.000198315	0.000137657	0.000506729	0.00180157
28	9.53e-05	0.000206029	9.83e-05	0.000171066	0.000455164	0.00032634	0.00238367	0.000213336	0.000455586	0.000105425	6.48e-05	4.52e-05	0.000158049	0.000205063	0.000467797	0.000291289	0.000665451	0	2.86e-05	0.0673069	0.0175903	0.00023725	0.000110478	0.00243306	0.000234343	0.000144463	0.000162079	0.00010178	0.000874271	0.000234627	0.000324369	0.000722877	0.000142374	0.000818368	0.000112488	0.00015789	7.54e-05	0.000234722	0.000276209	8.14e-05	0.000124903	8.9e-05	0.000272991	0.00452038	0.00120868	0.000195479	0.000159873	0.000404947	0.00156916
33	7.67e-05	0.000124117	8.05e-05	0.000130096	0.000326604	0.000221195	0.0016765	0.000144163	0.000311091	7e-05	4.09e-05	4.26e-05	7.61e-05	0.000184502	0.000303462	0.000224181	0.000525847	7.13e-05	5.83e-05	0.0524279	0.014555	0.000200789	5.39e-05	0.00196611	0.000186856	9.81e-05	0.000105458	4.25e-05	0.00062524	0.000161068	0.000229185	0.000474568	0.000127299	0.000484387	5.84e-05	0.000225636	4.31e-05	0.000181537	0.000116075	3.15e-05	4.34e-05	6.74e-05	0.000223135	0.0028862	0.000767772	0.000124048	0.000134764	0.00019562	0.00100337
35	4.65e-05	0.000101953	7.5e-05	8.99e-05	0.000353711	0.000200661	0.00114131	9.96e-05	0.000211282	3.65e-05	4.5e-05	3.35e-05	6.01e-05	7.77e-05	0.000330218	0.000159382	0.000190152	4.76e-05	9.54e-05	0.0748388	0.0197587	0.000148097	7.9e-05	0.00267335	0.000267197	0.000150668	9.8e-05	8.34e-05	0.000743637	0.000197807	0.000310431	0.000479671	9.96e-05	0.000609272	0.000114104	0.0001877	6.85e-05	0.000158237	0.000211121	5.98e-05	9.35e-05	6.65e-05	0.000200288	0.00250206	0.00065434	0.000107069	0.000124785	0.000223154	0.000878234
37	0.000118237	0.000217447	0.000102894	0.000192394	0.000338335	0.000314768	0.00236439	0.000168554	0.00045442	0.000109336	6.87e-05	5.81e-05	0.000138245	0.000243621	0.000387486	0.000254727	0.000276234	6.14e-05	4.44e-05	0.0597341	0.0158445	0.000235627	7.29e-05	0.00219208	0.000213376	8.52e-05	0.000105377	6.53e-05	0.000727363	0.000206281	0.000260591	0.00070702	0.000159538	0.000755364	7.14e-05	9.66e-05	6.53e-05	0.000184358	0.00018134	5.17e-05	7.09e-05	6.82e-05	0.000234585	0.00293003	0.000763162	0.000128251	0.000139011	0.000225809	0.000742044
42	7.56e-05	0.000145218	7.24e-05	0.000126017	0.000260402	0.00020043	0.00148504	0.000107728	0.000294188	7.51e-05	2.96e-05	4.06e-05	9.29e-05	0.00014424	0.000205173	0.000162242	0.000617094	5.09e-05	7.14e-05	0.0778772	0.0213745	0.000141291	5.26e-05	0.0028288	0.000271141	0.000146863	8.04e-05	4.83e-05	0.000688874	0.000171335	0.00027776	0.000258142	9.77e-05	0.000366188	7.94e-05	0.000247605	6.03e-05	0.000127978	0.000117203	3.4e-05	4.53e-05	4.59e-05	0.000162455	0.0024316	0.000636662	0.000104638	0.000104801	0.000223108	0.000755535
47	5.91e-05	8.65e-05	6.67e-05	9.15e-05	0.000337361	0.000169353	0.00111713	0.000148554	0.00021074	4.01e-05	7.08e-05	3.82e-05	5.43e-05	8.89e-05	0.000366122	0.000216144	0.000371659	8.43e-05	4.4e-05	0.0674793	0.0181869	0.000199628	5.98e-05	0.00246195	0.000242231	0.000104183	9.07e-05	6.43e-05	0.000784119	0.000213738	0.000271075	0.000660615	0.00014077	0.000673947	0.000119559	0.000134512	7.01e-05	0.000153426	0.000181629	5.09e-05	7.54e-05	6e-05	0.000195989	0.00203869	0.000535348	8.45e-05	0.0001195	0.00013246	0.000709666
52	0.000121468	0.000251778	0.000116041	0.000212667	0.000417619	0.00036371	0.00273544	0.000179796	0.000512325	0.000143292	6.76e-05	4.79e-05	0.000191007	0.000324242	0.000430106	0.000237765	0.000468305	0	3.41e-05	0.062924	0.016647	0.000208853	9.14e-05	0.00229955	0.000216618	0.000105193	0.000117155	8.06e-05	0.000811735	0.000222905	0.000300898	0.000760653	0.00013321	0.00083693	7.77e-05	0.000111484	6.81e-05	0.000188102	0.000204701	6.03e-05	8.44e-05	8.68e-05	0.000240199	0.00449925	0.00117494	0.000194218	0.000163747	0.000388328	0.00153812
57	8.36e-05	0.000182437	9.28e-05	0.000145352	0.00041723	0.000266479	0.00192562	0.000198159	0.000364625	8.72e-05	8.1e-05	5.53e-05	9.75e-05	0.000150923	0.000372096	0.000261668	0.000635825	3.43e-05	4.4e-05	0.0619531	0.0172625	0.000219436	9.71e-05	0.00231534	0.000232186	0.000123687	0.000142943	8.81e-05	0.000703619	0.000193223	0.000284729	0.000594913	0.000138393	0.000649685	0.000124437	0.000166462	8.02e-05	0.000219964	0.000233877	7.14e-05	9.73e-05	8.61e-05	0.000254385	0.00332502	0.000884832	0.000142559	0.000153101	0.000270369	0.00124304
60	9.94e-05	0.000190832	9.36e-05	0.000167152	0.00043632	0.000282087	0.0021775	0.000133735	0.000406598	0.0001	4.33e-05	2.89e-05	0.000135256	0.000206611	0.000418272	0.000194301	0.00088621	3.61e-05	2.82e-05	0.0574649	0.0157384	0.000173278	8.42e-05	0.0021458	0.000205576	8.2e-05	9.09e-05	6.45e-05	0.000751777	0.000192696	0.000275361	0.000714202	0.000112396	0.000775927	7.43e-05	0.000133886	7.42e-05	0.000150896	0.000191542	5.43e-05	7.58e-05	5.94e-05	0.000183786	0.00388808	0.00101403	0.000166932	0.000122109	0.000331078	0.00144832
63	9.18e-05	0.000164987	8.58e-05	0.000155161	0.000417351	0.000254074	0.00189916	0.000125858	0.000360815	9.54e-05	5.46e-05	4.28e-05	0.000131734	0.000203139	0.000393151	0.000186242	0.000591392	4.74e-05	3.94e-05	0.0676989	0.0183901	0.000168769	7.49e-05	0.00250465	0.000242421	0.000119141	9.02e-05	6.95e-05	0.000753257	0.000210777	0.000279569	0.000628896	0.000117752	0.000702009	9.07e-05	0.000142661	6.63e-05	0.000149551	0.000183026	5.23e-05	7.3e-05	6.85e-05	0.00018688	0.00264637	0.000676685	0.000112474	0.000132728	0.000259066	0.000879835
65	9.24e-05	0.000188985	9.7e-05	0.000168542	0.000454711	0.00031602	0.00224747	0.000112996	0.000424225	9.41e-05	5.6e-05	4.53e-05	0.000112009	0.000207232	0.000372345	0.00017652	0.000448338	2.89e-05	9.35e-05	0.0816387	0.0224728	0.000161409	7.62e-05	0.00300014	0.000290595	0.000148909	0.000106484	8.15e-05	0.000829766	0.000223677	0.000338597	0.000585954	0.000109358	0.000681663	0.000121931	0.000203741	8.64e-05	0.000171421	0.00020709	5.89e-05	8.64e-05	7.18e-05	0.000214875	0.00263059	0.000683646	0.000105672	0.000131393	0.000204037	0.000785192
88	8.45e-05	0.000146735	8.18e-05	0.000143962	0.000357338	0.00026465	0.00194152	0.000158951	0.000363936	7.33e-05	4.63e-05	3.6e-05	7.95e-05	0.000169821	0.000307731	0.000225997	0.00033375	4.85e-05	4.86e-05	0.0695934	0.0191204	0.000190832	7.63e-05	0.00255644	0.00024404	0.000126956	0.000121199	6.92e-05	0.000717027	0.000196762	0.000287959	0.000477493	0.000122777	0.000591366	0.000129196	0.000192203	7.67e-05	0.000185972	0.000191134	5.69e-05	7.67e-05	7.21e-05	0.000218791	0.00280954	0.000739509	0.000116444	0.000126426	0.000203147	0.000905769
91	7.1e-05	0.000144127	6.9e-05	0.000119714	0.000444583	0.000189089	0.00144709	0.000167338	0.00027536	8.2e-05	7.17e-05	3.87e-05	8.3e-05	0.0001402	0.0004357	0.000224823	0.000379702	3.94e-05	3.04e-05	0.0616702	0.0170777	0.000207255	8.12e-05	0.00234644	0.000231433	9.53e-05	0.00011075	7.48e-05	0.000783953	0.000210076	0.000292	0.000768197	0.000136383	0.000856746	7.27e-05	0.000107391	7.58e-05	0.000173433	0.000193199	5.76e-05	8e-05	7.61e-05	0.000214057	0.00449155	0.00116505	0.000193464	0.000145559	0.000366777	0.00190955
95	5.51e-05	0.000119058	6.78e-05	0.000113196	0.000330071	0.000240615	0.00170121	0.000141131	0.000322555	5.97e-05	4.88e-05	4.54e-05	8.2e-05	0.000181666	0.000333645	0.000196298	0.000179549	3.31e-05	6.39e-05	0.0637104	0.0169063	0.000149399	8.81e-05	0.00226992	0.000229459	0.000139178	0.000129326	8.98e-05	0.000713563	0.000200527	0.000289744	0.000535476	8.78e-05	0.000619344	9.86e-05	0.000134619	6.8e-05	0.000187142	0.000216139	6.29e-05	9.83e-05	7.73e-05	0.000215224	0.00326431	0.000863252	0.000133538	0.000129649	0.000269398	0.000905061
97	8.33e-05	0.000179245	0.00012071	0.000165711	0.000484741	0.00031092	0.00227947	0.000139131	0.000432608	8.83e-05	4.15e-05	4.55e-05	0.000109427	0.000303593	0.000305159	0.000201999	0.000688072	4.46e-05	0.000137767	0.0724218	0.0193861	0.000165547	9.51e-05	0.00256561	0.000253782	0.00015234	0.000128435	8.77e-05	0.000795919	0.000224807	0.000330691	0.000384016	0	0.00042443	7.92e-05	0.000149184	6.2e-05	0.000187142	0.000199726	5.75e-05	8.83e-05	9.28e-05	0.000222122	0.00442802	0.00115764	0.000196066	0.000147792	0.000351534	0.0019015
98	5.85e-05	0.000115413	6.64e-05	0.000100251	0.000398923	0.000191729	0.00125614	9.55e-05	0.000232129	5.7e-05	4.36e-05	4.32e-05	9.06e-05	0.000112537	0.000342467	0.000133719	0.00020354	2.62e-05	4.42e-05	0.0790208	0.0220755	0.000121243	6.71e-05	0.00294144	0.000286567	0.000156221	6.59e-05	7.35e-05	0.000859209	0.000243073	0.00034487	0.000552742	8.44e-05	0.000676694	7.04e-05	0.000296501	7.26e-05	0.000116261	0.000160362	4.75e-05	7.17e-05	5.74e-05	0.000162188	0.00334686	0.000892694	0.00014269	0.000115471	0.000302845	0.00117798
115	7.48e-05	0.00012306	7.79e-05	0.000113272	0.000300178	0.000207521	0.00145165	0.000121777	0.000269569	5.64e-05	5.75e-05	3.62e-05	6.34e-05	0.000111153	0.000341191	0.000187673	0.000287501	7.02e-05	3.86e-05	0.0591089	0.015947	0.000177932	5.4e-05	0.00218379	0.000213052	7.57e-05	8e-05	5.63e-05	0.000691822	0.00017533	0.000229315	0.0006328	0.000118894	0.000650917	0.000124829	0.00019328	8.65e-05	0.000134926	0.000155274	4.36e-05	6.36e-05	4.69e-05	0.000176467	0.00375881	0.00101315	0.000162521	0.000102712	0.000266559	0.00105654
123	6.04e-05	0.000127222	6.43e-05	0.000111642	0.000132404	0.000195353	0.00148133	8.31e-05	0.000279282	6.53e-05	2.2e-05	4.23e-05	5.12e-05	0.00013368	0.000104573	0.000135161	0.000426291	9.15e-05	7.16e-05	0.0432866	0.0116486	0.000120297	4.56e-05	0.00158028	0.000149468	8.15e-05	8.51e-05	3.79e-05	0.000309825	8.22e-05	0.000140063	8.44e-05	7.66e-05	0.000105513	7.88e-05	0.00017614	5.01e-05	0.000135867	0.000103687	2.62e-05	3.65e-05	5.13e-05	0.000165421	0.00310941	0.000815595	0.000138673	0.000106244	0.000185028	0.000803015
124	6.48e-05	0.000141368	9.98e-05	0.000120881	0.000388563	0.000380989	0.00180739	0.000123831	0.000336932	6.53e-05	6.17e-05	8.79e-05	8.15e-05	0.000169523	0.000388929	0.000161334	0.000246375	3.22e-05	3.5e-05	0.0627648	0.0167996	0.000126426	0.000106208	0.00228305	0.00021484	0.00012309	0.000104755	0.000111273	0.000770078	0.000214211	0.000307667	0.000605072	7.25e-05	0.000687944	0.000112581	0.000162431	5.97e-05	0.00014445	0.000236277	6.85e-05	0.000106088	6.33e-05	0.0001698	0.00319269	0.000841216	0.000138031	0.00010634	0.000235068	0.00118788
126	7.04e-05	0.000159469	8.9e-05	0.000136797	0.000352193	0.000289615	0.00196008	0.000104785	0.000367571	7.52e-05	6.2e-05	6.71e-05	8.41e-05	0.000158441	0.000374894	0.000154031	0.000450849	4.69e-05	3.81e-05	0.0633004	0.0170604	0.000134712	0.000100899	0.00233566	0.000229323	0.000118767	0.000101862	0.000100011	0.000746477	0.000197335	0.000306247	0.000576996	8.74e-05	0.000648798	0.000103672	0.000160918	7.49e-05	0.000162078	0.000241682	7.06e-05	0.00010294	7.89e-05	0.000201658	0.00438882	0.00116341	0.000185964	0.00013753	0.000321668	0.00115764
131	7.62e-05	0.000122306	7.87e-05	0.000117902	0.00027089	0.000209185	0.00138991	0.000160497	0.000262943	5.41e-05	4.55e-05	6.24e-05	8.32e-05	0.000131837	0.000305324	0.000240568	0.000325547	8.53e-05	6.19e-05	0.0587998	0.0155625	0.000233087	4.66e-05	0.00210976	0.000210027	8.69e-05	0.000101807	5.22e-05	0.000603315	0.000155999	0.000202739	0.000526093	0.000156974	0.000517758	7.64e-05	0.000153675	7e-05	0.000174615	0.000127438	3.5e-05	4.82e-05	6.42e-05	0.0002223	0.00285842	0.000776962	0.000122015	0.00013226	0.000208977	0.000982909
133	8.4e-05	0.000173503	8.24e-05	0.000150213	0.00033785	0.000279262	0.00206076	0.000123911	0.000376639	9.64e-05	4.47e-05	4.21e-05	8.48e-05	0.000219668	0.000264813	0.000176412	0.000397173	2.65e-05	6.53e-05	0.07687	0.0202706	0.000160045	6.65e-05	0.00274086	0.000258258	0.000151843	0.000109523	7.54e-05	0.000846929	0.000229267	0.000354999	0.000510068	0.000104246	0.000671966	0.000123652	0.000391852	0.000102896	0.000169508	0.0001769	4.95e-05	8.12e-05	7.09e-05	0.000207267	0.00411909	0.00106204	0.000168063	0.000130878	0.00025317	0.00177872
134	8.47e-05	0.000202442	9e-05	0.000147817	0.000403433	0.000288506	0.00216267	0.000144031	0.000401993	0.000117678	6.61e-05	6.03e-05	0.000149106	0.000237152	0.00032142	0.000206371	0.000622519	0	3.6e-05	0.0703178	0.019057	0.000180259	9.91e-05	0.00258986	0.000254051	0.000140286	0.00011834	0.000106089	0.000917567	0.00024217	0.000365744	0.000715416	0.000114015	0.000843469	0.000118692	0.000235437	0.000106933	0.000185783	0.000260074	8.05e-05	0.00011483	8.48e-05	0.000223339	0.00485372	0.00126357	0.000202782	0.000148683	0.000476346	0.00183586
139	6.93e-05	0.000150244	9.43e-05	0.000119078	0.000500113	0.000290269	0.00142785	0.000141346	0.000272662	8.2e-05	3.83e-05	7.76e-05	9.04e-05	0.000140612	0.000403225	0.000198294	0.0006719	3.54e-05	3.73e-05	0.0649008	0.0176677	0.000179611	7.77e-05	0.00240033	0.000226903	0.000107815	9.52e-05	7.04e-05	0.000806109	0.000214744	0.000304174	0.000686362	0.000125384	0.000769582	7.49e-05	0.000125449	7.92e-05	0.000156534	0.00018421	5.05e-05	7.05e-05	7.27e-05	0.000198753	0.00296663	0.000781077	0.000127179	0.000142114	0.000281653	0.00139772
140	8.27e-05	0.000230088	9.62e-05	0.000164537	0.000720922	0.000282957	0.00237963	0.000205414	0.000443182	0.000115525	5.48e-05	3.77e-05	0.000172347	0.000207489	0.000549449	0.000285891	0.000988185	0	2.83e-05	0.053912	0.0146726	0.000234532	0.000108388	0.00202853	0.000195007	0.000105305	0.000182388	6.52e-05	0.000926515	0.000251861	0.000331991	0.000888691	0.000138847	0.000859562	6.26e-05	8.98e-05	6.38e-05	0.000270461	0.000204392	5.77e-05	7.56e-05	0.000106864	0.000316646	0.00424067	0.00113131	0.0001864	0.000180907	0.000343341	0.0017316
152	7.32e-05	0.000158497	7.48e-05	0.000130201	0.00033635	0.000279066	0.00199195	8.76e-05	0.000379163	9.52e-05	5.88e-05	6.83e-05	0.000171093	0.000214818	0.000348589	0.000124752	0.00049176	3.89e-05	3.49e-05	0.0670078	0.0177201	0.000105625	8.78e-05	0.00241963	0.000239242	0.000132004	7.84e-05	9.28e-05	0.000731857	0.000194678	0.000292188	0.000528173	6.06e-05	0.000674384	0.000123475	0.000233904	0.000106324	0.00012413	0.000236138	7.39e-05	0.000112009	4.75e-05	0.000142194	0.00391969	0.00104248	0.000167792	9.92e-05	0.000458164	0.000996415
163	0.000127032	0.000258853	0.000126133	0.000223547	0.000324468	0.000425966	0.00301257	0.000150903	0.000577718	0.000138607	6.13e-05	5.15e-05	0.000161495	0.000289624	0.000364444	0.000216062	0.000457419	3.2e-05	5.01e-05	0.0753861	0.0201396	0.000186171	9.06e-05	0.00272953	0.000263853	0.000138092	0.000112576	0.000100622	0.000729017	0.00018944	0.000277363	0.00058734	0.000115912	0.000646557	0.000144448	0.000209731	8.22e-05	0.000174539	0.000252262	7.5e-05	0.000111495	7.27e-05	0.000214756	0.00292062	0.000761855	0.00012884	0.00013817	0.0002299	0.00110407
172	3.73e-05	8.12e-05	6.04e-05	6.88e-05	0.000673893	0.00015849	0.00102235	0.000230069	0.000181766	4.78e-05	6.07e-05	4.65e-05	2.96e-05	0.00011437	0.000352707	0.000285015	0.000274597	3.1e-05	0.000163304	0.0783985	0.0214718	0.000218261	0.000123027	0.00287274	0.000279617	0.000171361	0.000165224	0.00011277	0.00098338	0.000267471	0.000416166	0.000506973	0.000122384	0.000506631	7.75e-05	0.000232933	4.3e-05	0.000239659	0.000236971	6.83e-05	0.000112366	0.000100377	0.000279739	0.00283659	0.000763095	0.000124438	0.000175326	0.000192961	0.000922904
175	0.000123578	0.000245205	0.00014303	0.000222974	0.000407273	0.000514444	0.00343633	0.000164814	0.000639342	0.000112707	7.98e-05	6.17e-05	0.000202281	0.000307141	0.000418351	0.000235864	0.000545835	0	4.94e-05	0.0770243	0.0204632	0.000191982	9.77e-05	0.00277847	0.000272002	0.000161171	0.000143669	0.000113295	0.000899239	0.000233348	0.000368947	0.000749665	0.000114494	0.000813908	0.000128051	0.00016174	9.55e-05	0.000207933	0.000271664	8.13e-05	0.00012488	8.76e-05	0.000236214	0.00340101	0.000899583	0.000142888	0.000149987	0.000290475	0.00143603
178	4.5e-05	0.000102077	6.03e-05	8.84e-05	0.000416902	0.000186801	0.00121551	0.000141533	0.000227653	5.98e-05	4.92e-05	5.98e-05	5.58e-05	0.0001369	0.000346944	0.000198205	0.000529599	2.36e-05	4.36e-05	0.0651086	0.0171826	0.000167102	7.44e-05	0.00237648	0.000225954	0.000132918	0.000118209	7.59e-05	0.000829688	0.000221451	0.000326253	0.00056976	9.24e-05	0.000578937	7.38e-05	0.000282215	6.78e-05	0.000174147	0.000183375	5.2e-05	8.28e-05	6.86e-05	0.000198542	0.0044752	0.00119627	0.000198714	0.000122846	0.000278521	0.0012053
200	6.43e-05	0.000142763	7.35e-05	0.00012056	0.000480214	0.000199825	0.00163163	0.000168291	0.000303947	7.21e-05	7.83e-05	3.28e-05	9.98e-05	0.000157667	0.0004353	0.000217772	0.00107858	2.68e-05	3.62e-05	0.0506214	0.0135763	0.000183795	7.7e-05	0.00187475	0.000171613	8.35e-05	0.000125301	5.48e-05	0.000737649	0.000197109	0.000269511	0.000744431	0.000118648	0.00074512	6.04e-05	9.81e-05	6.18e-05	0.000207223	0.000149617	4.37e-05	5.43e-05	9.53e-05	0.000269365	0.00335939	0.000896456	0.00014481	0.000169349	0.000260964	0.00121776
219	6.58e-05	0.000130313	6.21e-05	0.000113583	0.000269388	0.000218512	0.00161087	8.39e-05	0.000297778	6.92e-05	4.52e-05	4.79e-05	5.75e-05	0.000123908	0.000267351	0.00014128	0.000658821	4.95e-05	8.14e-05	0.0671972	0.0175968	0.000127966	7.95e-05	0.0023613	0.000228457	0.000124122	9.19e-05	8.33e-05	0.000624095	0.000178872	0.000284557	0.000368213	8.59e-05	0.000479606	8.7e-05	0.000281516	6.59e-05	0.000152142	0.000163945	4.89e-05	7.22e-05	6.14e-05	0.000186664	0.00255453	0.000662214	0.000107282	0.00011895	0.00015632	0.000673368
228	8.98e-05	0.000180371	8.97e-05	0.000167577	0.000273048	0.000312754	0.00227629	7.41e-05	0.000430434	8.21e-05	4.67e-05	7e-05	0.000110254	0.000176011	0.000293885	0.000125904	0.000421056	5.19e-05	2.85e-05	0.054238	0.014189	0.000113373	7.16e-05	0.00193897	0.000189307	0.0001	8.31e-05	7.18e-05	0.000566283	0.000156999	0.000214358	0.000456494	8.1e-05	0.000503659	9.71e-05	0.000167167	7.27e-05	0.000136703	0.000168793	4.82e-05	6.7e-05	5.77e-05	0.00017133	0.00327947	0.000884133	0.000143767	0.000110777	0.00024079	0.00108981
240	8.97e-05	0.000187811	0.000157919	0.000170441	0.000419489	0.000292692	0.00207437	0.000182473	0.000385777	8.7e-05	8.81e-05	4.97e-05	0.000102327	0.000167726	0.000347313	0.000247387	0.000595033	7.75e-05	3.39e-05	0.0645918	0.0178515	0.000217117	0.00010818	0.00243355	0.000227061	0.000121166	0.000142062	0.000108367	0.000894126	0.000244654	0.000338814	0.000795761	0.000137283	0.000875826	0.000125865	0.000218374	0.000112431	0.000216315	0.000282743	8.53e-05	0.000118739	9.67e-05	0.000256242	0.00444278	0.00115607	0.000191226	0.000168492	0.000344232	0.0013757
250	0.000157085	0.000318366	0.000150755	0.000264148	0.000289382	0.000528183	0.00382814	0.000102974	0.000732705	0.00017087	5.93e-05	7.78e-05	0.000222746	0.000339237	0.000345927	0.00016828	0.000434507	2.6e-05	6.04e-05	0.0777685	0.0202968	0.000167156	9.32e-05	0.00278461	0.000266339	0.000147035	9.13e-05	0.000104589	0.00077291	0.000207022	0.00028837	0.000567462	0.000114127	0.000673628	0.000142417	0.000207892	8.64e-05	0.000163105	0.000261892	8e-05	0.000119589	7.87e-05	0.000204165	0.00449778	0.00117945	0.000197972	0.000153127	0.00033629	0.00198831
252	7.12e-05	0.000172969	8.23e-05	0.000133062	0.000394213	0.000268155	0.00199364	0.000140242	0.000382777	9.83e-05	5.71e-05	5.04e-05	0.000129758	0.00021297	0.000258635	0.000193744	0.000594303	5.26e-05	4.43e-05	0.0603842	0.0165423	0.000158158	9.03e-05	0.00228453	0.000221221	0.000133822	0.000125263	8.4e-05	0.000756476	0.000213541	0.000319798	0.000521722	9.46e-05	0.000581124	7.02e-05	0.00029828	6.73e-05	0.000185486	0.000202802	6.13e-05	8.64e-05	8.24e-05	0.000213745	0.00346167	0.000922907	0.000147404	0.000138267	0.000355134	0.000955039
255	5.39e-05	0.000125047	6.86e-05	0.000104625	0.000215461	0.000236779	0.00158684	0.000135341	0.000299153	6.39e-05	3.52e-05	4.17e-05	6.95e-05	0.000148248	0.000173724	0.000194986	0.000149135	4.7e-05	6.46e-05	0.0573983	0.0152365	0.000154414	6.48e-05	0.00205707	0.000200782	0.000115078	0.00014728	5.8e-05	0.000553829	0.000152213	0.000248191	0.000198362	0	0.00029596	7.02e-05	0.00013107	4.51e-05	0.000199516	0.00014852	4.04e-05	6.15e-05	7.63e-05	0.000228762	0.00301273	0.000771829	0.000133439	0.000139214	0.000230627	0.000882088
262	6.45e-05	0.000132211	7.79e-05	0.000116894	0.000278306	0.00023753	0.00140665	7.7e-05	0.000262624	5.66e-05	3.07e-05	4.62e-05	0.000145043	0.00012814	0.000197297	0.000123402	0.000326792	4.95e-05	4.91e-05	0.0546928	0.0146939	0.000106815	6.52e-05	0.00205668	0.000196378	7.56e-05	5.83e-05	5.61e-05	0.000548831	0.000137006	0.00023829	0.000442497	7.08e-05	0.000517656	7.38e-05	0.000138261	5.28e-05	9.83e-05	0.00013128	3.59e-05	5.05e-05	0	0.000120601	0.00335643	0.000892166	0.000149706	7.97e-05	0.000438585	0.000945315
270	6.15e-05	0.000131642	7.47e-05	0.000115735	0.000358678	0.000192142	0.00132865	0.000120147	0.000251919	5.79e-05	6.7e-05	4.33e-05	0.00011794	0.000110222	0.000374289	0.000179352	0.000451962	5.25e-05	0	0.0462026	0.0123069	0.00015573	6.81e-05	0.00172073	0.000144448	5.76e-05	8.72e-05	5.34e-05	0.0006197	0.000164839	0.000211156	0.000677965	0.000106227	0.000733364	7.97e-05	0.000128016	7.63e-05	0.000144829	0.000150133	4.09e-05	5.63e-05	6.26e-05	0.000181448	0.00292572	0.000766302	0.000126677	0.000126469	0.000341397	0.00106788
271	8.99e-05	0.000148336	0.000107498	0.000153109	0.000266396	0.000368091	0.001941	5.93e-05	0.000367322	6.16e-05	5.63e-05	7.69e-05	0.000364032	0.000156108	0.000292723	9.91e-05	8.39e-05	5.12e-05	6.35e-05	0.0646551	0.017674	9.39e-05	7.8e-05	0.0024065	0.0002327	0.000126187	5.91e-05	7.92e-05	0.000651265	0.000172089	0.000256526	0.000485532	6.19e-05	0.000529032	0.000101366	0.000187314	9.6e-05	9.52e-05	0.000217105	6.38e-05	9.07e-05	4.14e-05	0.000118338	0.00290114	0.000801206	0.000123345	7.65e-05	0.000500717	0.000897523
283	5.13e-05	0.000106572	6.83e-05	9.72e-05	0.00031848	0.000214879	0.00137855	9.02e-05	0.000255082	3.97e-05	5.35e-05	7.27e-05	0.000160946	0.000112598	0.000341891	0.000133949	0.000518241	4.53e-05	2.73e-05	0.0624307	0.0165771	0.000115872	9.1e-05	0.00228803	0.000220319	0.000117006	8.01e-05	0.000101873	0.000649097	0.000174893	0.00028043	0.000505827	7.28e-05	0.000596688	0.000147531	0.000273399	0.000112076	0.000128767	0.00023482	7.05e-05	0.000108725	5.21e-05	0.000148273	0.00207886	0.000564311	8.63e-05	9.8e-05	0.000299189	0.000818268
295	7.58e-05	0.000183518	8.79e-05	0.000142455	0.000374455	0.000297388	0.00207446	0.00015213	0.000397538	8.64e-05	5.62e-05	4.07e-05	8.42e-05	0.00015115	0.000260546	0.00021283	0.000815377	0	4.45e-05	0.0673061	0.0183257	0.000180451	9.28e-05	0.00251179	0.000242024	0.000138046	0.000131008	9.85e-05	0.000801795	0.000216323	0.000336772	0.000542922	0.000110307	0.00064846	0.000110457	0.000171067	9.22e-05	0.000200601	0.000203623	5.84e-05	9.32e-05	9.05e-05	0.000235883	0.00453423	0.00119296	0.000190328	0.000153053	0.000317366	0.00180994
309	4.46e-05	0.00010205	5.04e-05	7.51e-05	0.000399818	0.000139501	0.000908934	0.000118682	0.000170416	5.73e-05	6.12e-05	4.65e-05	7.25e-05	0.00012728	0.000374603	0.000159111	0.000426934	6.76e-05	3.29e-05	0.0582745	0.0151425	0.000143459	7.36e-05	0.00210868	0.00019565	7.21e-05	7.84e-05	6.53e-05	0.000682551	0.000183276	0.000252977	0.000620268	9.88e-05	0.000673649	7.08e-05	0.000116544	6.34e-05	0.000132826	0.000174136	4.92e-05	6.73e-05	6.09e-05	0.000186989	0.00262339	0.000697021	0.000110897	0.000122719	0.000249094	0.000831997
329	4.52e-05	8.36e-05	6.17e-05	8.36e-05	0.00022905	0.000176205	0.00101497	4.72e-05	0.00019358	3.21e-05	3.51e-05	4.76e-05	0.000174362	0.000106117	0.00024319	7.44e-05	0.000225032	4.71e-05	5.84e-05	0.0712151	0.0191084	7.15e-05	6.17e-05	0.00258865	0.000244457	0.00013902	3.87e-05	7.45e-05	0.000626525	0.000164545	0.000264753	0.000344466	5.3e-05	0.000447957	8.9e-05	0.000298951	7.41e-05	7.55e-05	0.0001867	5.32e-05	8.45e-05	3.39e-05	0.00010389	0.00150488	0.000413357	5.96e-05	7.23e-05	0.000262334	0.000535425
342	4.8e-05	9.94e-05	5.19e-05	9.17e-05	0.000355377	0.000168629	0.00109599	0.000108438	0.000204964	3.62e-05	8.12e-05	4.11e-05	5.43e-05	0.000117151	0.000412283	0.000147078	0.000122886	3.07e-05	4.86e-05	0.0708863	0.0193913	0.000133644	9.16e-05	0.00262264	0.000257151	0.000129414	8.01e-05	0.000110417	0.000831565	0.000222958	0.000313469	0.000725505	0.00010176	0.000760231	0.000110822	0.000188299	9.54e-05	0.000136313	0.000268956	7.5e-05	0.000123402	5.84e-05	0.000183301	0.00282715	0.000759863	0.000122918	0.00011341	0.000233015	0.00117424
343	5.42e-05	0.000133404	6.4e-05	9.88e-05	0.000389132	0.000183116	0.00135548	0.000101531	0.000247816	7.35e-05	4.87e-05	3.17e-05	7.7e-05	0.000127141	0.000348493	0.000137861	0.000933872	4.58e-05	3.96e-05	0.0658991	0.0175787	0.000123292	8.29e-05	0.00239839	0.000234835	0.000140012	7.53e-05	7.35e-05	0.000730128	0.000210202	0.000296881	0.000542466	8.77e-05	0.000571902	7.27e-05	0.000277817	7.29e-05	0.000130154	0.000182383	5.1e-05	7.37e-05	6.68e-05	0.000181083	0.0037087	0.000982885	0.000156681	0.000119062	0.000326318	0.000971924
356	7e-05	0.000183212	0.000119689	0.000147395	0.000475439	0.000424638	0.00217301	0.000160069	0.000396767	9.35e-05	0.000113234	8.06e-05	0.000121944	0.000175463	0.000419768	0.000229198	0.000451997	0	2.65e-05	0.0590886	0.0163534	0.000185097	0.000127872	0.00224159	0.000214268	0.000121544	0.000150606	0.000125231	0.000904595	0.000250175	0.000354165	0.000848611	9.92e-05	0.000949993	0.000124962	0.00021515	0.000113424	0.000215365	0.000296029	8.96e-05	0.000129456	9.25e-05	0.000230225	0.00357561	0.000949216	0.00015221	0.00014701	0.000323106	0.00140057
360	5.9e-05	0.000123006	7.81e-05	0.000105752	0.000449548	0.000259601	0.001474	0.000135035	0.00027707	6.18e-05	4.99e-05	6.04e-05	4.87e-05	0.000154708	0.000359648	0.000191681	0.000390443	2.22e-05	6.92e-05	0.0790838	0.0213751	0.000163272	7.54e-05	0.00289516	0.000285571	0.000157976	0.00011396	8.41e-05	0.000907009	0.00024165	0.000389496	0.000541309	0.000101485	0.000620123	0.00010768	0.000131465	6.59e-05	0.00017427	0.000205354	5.7e-05	9.06e-05	7.58e-05	0.000218661	0.00267474	0.00070534	0.000113018	0.000136609	0.000160682	0.00109532
363	6.76e-05	0.000156984	7.54e-05	0.000125978	0.000345434	0.000252942	0.00181145	0.000119879	0.00033839	8.92e-05	4.56e-05	4.91e-05	6.8e-05	0.000190621	0.000241273	0.000161284	0.000632741	2.91e-05	4.58e-05	0.0711574	0.0184796	0.000143752	8.27e-05	0.00256539	0.000248584	0.000149016	0.000106112	8.88e-05	0.000772875	0.000210646	0.000337596	0.000531331	0.000102948	0.000634354	0.000129386	0.000175867	8.27e-05	0.000176946	0.000203943	6.16e-05	9.18e-05	8.13e-05	0.000226212	0.00472086	0.00122616	0.000204472	0.000139722	0.000308369	0.00146338
380	3.67e-05	6.41e-05	4.09e-05	6.91e-05	0.000139629	0.000115133	0.00078436	8.04e-05	0.000150251	3.45e-05	2.65e-05	2.49e-05	3.71e-05	0.000100846	0.000154158	0.000109262	3.58e-05	0.000111666	0.000167715	0.0516855	0.0141618	9.85e-05	4.86e-05	0.0019167	0.000187082	9.26e-05	5.25e-05	4.79e-05	0.000430209	0.000105061	0.000174927	0.000146659	6.82e-05	0.000195992	8.86e-05	0.000208989	5.55e-05	9.14e-05	0.000125511	3.38e-05	5e-05	3.66e-05	0.000126514	0.00381831	0.00104924	0.000176952	9.2e-05	0.00034776	0.000749053
388	5.88e-05	0.000118353	6.58e-05	9.89e-05	0.000343066	0.000222433	0.00143386	0.000124617	0.000269743	5.51e-05	4.78e-05	5.45e-05	6.86e-05	0.000168781	0.00036381	0.000157457	0.000400598	0	6.5e-05	0.0827787	0.0218174	0.00012657	9e-05	0.00296193	0.000281978	0.000163898	8.8e-05	0.000123006	0.000875077	0.00022836	0.000364633	0.000554497	9.09e-05	0.000719301	0.000115401	0.000185812	9.47e-05	0.000142739	0.000228917	6.76e-05	0.000116139	6.16e-05	0.000179492	0.00372536	0.000983767	0.00016077	0.000117163	0.000263569	0.00151262
391	5.8e-05	0.000103549	6.92e-05	9.47e-05	0.000438989	0.00016811	0.00112464	0.000135199	0.000212678	5.42e-05	0.000115709	3.44e-05	6.32e-05	0.000114436	0.000475764	0.000202746	0.000379473	3.43e-05	3.98e-05	0.0452889	0.0122764	0.000201724	8.7e-05	0.00168991	0.000140122	4.75e-05	9.56e-05	7.92e-05	0.000704576	0.000194827	0.000210049	0.000930729	0.000151223	0.000957449	8.87e-05	0.000111002	9.99e-05	0.000176145	0.000217543	6.53e-05	8.89e-05	7.9e-05	0.000261207	0.00325383	0.000848509	0.000144838	0.000155846	0.000253022	0.00133351
396	3.01e-05	6.25e-05	3.74e-05	5.67e-05	0.000343265	0.000114397	0.000794377	7.24e-05	0.000148449	3.45e-05	3.77e-05	0	0	8.51e-05	0.000325792	0.000100309	0.00025419	3.59e-05	5.31e-05	0.0719117	0.0190904	8.93e-05	6.59e-05	0.00260677	0.000250492	0.000141248	5.59e-05	7.56e-05	0.000785255	0.00021843	0.000337323	0.000518331	6.06e-05	0.000589627	7.63e-05	0.000121353	5.71e-05	9.99e-05	0.000173795	4.95e-05	8.09e-05	5.66e-05	0.000140513	0.00300185	0.000791174	0.000125839	0.00010823	0.000184136	0.00106494
407	6.1e-05	0.00012392	6.65e-05	0.000110795	0.000342322	0.000222205	0.00152218	9.03e-05	0.000286035	6.04e-05	6.19e-05	4.97e-05	0.000151609	0.00017507	0.000363681	0.000112824	0.000477433	3.13e-05	3.96e-05	0.0720686	0.0195086	9.57e-05	9.69e-05	0.00258105	0.000260751	0.000143863	6.06e-05	0.000111071	0.000793558	0.000213648	0.000332517	0.00058105	6.67e-05	0.000708018	0.000110487	0.000197199	0.000103775	0.000102112	0.000275461	8.07e-05	0.000124048	4.82e-05	0.000130775	0.00352877	0.000941748	0.000147093	0.000102539	0.000465126	0.00125719
415	8.52e-05	0.000168405	0.00010053	0.000157172	0.000356747	0.000312135	0.00220148	0.000130316	0.000406781	8.42e-05	6.56e-05	4.51e-05	0.000116427	0.000206625	0.00034231	0.000176746	0.000481297	3.92e-05	6.85e-05	0.0664186	0.0173535	0.000139939	0.000103019	0.00239604	0.000230416	0.000140767	0.000102639	0.000106472	0.000706089	0.000186877	0.000265888	0.000568558	9.72e-05	0.000608532	0.000116381	0.000204583	9.51e-05	0.000159674	0.000258562	7.68e-05	0.000116955	8.15e-05	0.000201008	0.00440571	0.00116602	0.000192189	0.00013788	0.000352805	0.00168648
421	7.86e-05	0.000166746	8.19e-05	0.000142307	0.000340853	0.000288204	0.00190812	0.000127394	0.00035954	7.25e-05	5.6e-05	4.78e-05	9.76e-05	0.000179944	0.000377699	0.000166269	0.000427002	3.06e-05	3.52e-05	0.0673758	0.0184004	0.000141717	8.36e-05	0.00250595	0.000242298	0.000122507	9.13e-05	9.64e-05	0.00075971	0.00021579	0.000292207	0.000665538	9.8e-05	0.000712993	9.68e-05	0.000152153	7.44e-05	0.000147867	0.000237511	6.95e-05	0.000105721	6.5e-05	0.000188493	0.00327881	0.000867853	0.000148304	0.000127816	0.000271261	0.0013254
424	6.49e-05	0.000152811	8.4e-05	0.000141654	0.000884719	0.000222759	0.00166873	0.000131082	0.000320619	9.12e-05	4e-05	4.34e-05	9.99e-05	0.000280657	0.000411314	0.000169895	0.000777946	0	5.57e-05	0.0606813	0.0163607	0.000136427	0.000160755	0.00222472	0.000217209	0.000123043	9.73e-05	7.47e-05	0.000872931	0.000240715	0.000322361	0.000561854	8.57e-05	0.000480708	9.71e-05	0.000112635	4.27e-05	0.000149173	0.000172168	5e-05	7.08e-05	7.32e-05	0.000191878	0.00355793	0.000944298	0.000185677	0.000130789	0.000305102	0.00139706
431	5.31e-05	0.000161034	7.42e-05	0.000106579	0.000421105	0.000241702	0.00161074	0.000147926	0.000287844	7.98e-05	9.05e-05	6.16e-05	7.72e-05	0.000176128	0.000344386	0.000193538	0.000271008	4.11e-05	3.37e-05	0.0587391	0.015517	0.000149388	9.94e-05	0.00212675	0.000208016	0.00011359	0.000126187	0.000103728	0.000801692	0.000210304	0.000316161	0.000755084	8.87e-05	0.000793389	8.02e-05	0.00015372	8.4e-05	0.000181662	0.000242532	7.35e-05	0.000107708	8.36e-05	0.000220353	0.00475321	0.00127201	0.000209973	0.000142211	0.000405315	0.00130685
436	7.69e-05	0.000153991	8.48e-05	0.000149751	0.000342703	0.000278256	0.00200938	8.6e-05	0.000374039	7.89e-05	3.31e-05	3.85e-05	8.86e-05	0.000220716	0.000355985	0.000127539	0.000714056	2.77e-05	4.66e-05	0.0690514	0.0183751	0.000112279	9.58e-05	0.00249718	0.000247164	0.000125392	7.36e-05	0.000108943	0.000718042	0.000186932	0.000273148	0.000599439	8.02e-05	0.000619276	0.000112336	0.000199687	9.77e-05	0.000125834	0.000155615	4.34e-05	6.73e-05	6.43e-05	0.000164848	0.00359961	0.000957437	0.000158071	0.00011343	0.000217399	0.00109832
454	7.8e-05	0.000143887	7.91e-05	0.000136193	0.000321513	0.000239309	0.00168727	0.000103725	0.000314143	7.1e-05	7.29e-05	3.95e-05	0.000137099	0.000205354	0.000373744	0.000140316	0.00024467	6.26e-05	3.85e-05	0.063376	0.017119	0.000124466	0.000107109	0.00234948	0.000225703	0.000117831	6.82e-05	0.000115702	0.000727296	0.000196219	0.000276537	0.000648368	8.68e-05	0.000665324	0.000124385	0.000191358	9.69e-05	0.000116389	0.000270074	8.65e-05	0.000119578	5.49e-05	0.000152245	0.00402917	0.0011081	0.000175595	0.000111758	0.000450077	0.0011471
464	5.31e-05	8.24e-05	5.13e-05	7.74e-05	0.00025889	0.000133104	0.000955341	0.000105758	0.000185861	4.24e-05	3.38e-05	4.39e-05	6.16e-05	0.000118949	0.000240168	0.00015803	0.000145982	5.85e-05	6.13e-05	0.0695366	0.0182877	0.000146767	4.81e-05	0.00246909	0.000243726	0.00011468	7.05e-05	5.08e-05	0.000626373	0.000159123	0.000235152	0.000370668	0.000106919	0.000410692	8.57e-05	0.000216518	4.45e-05	0.000123428	0.000111925	3.2e-05	4.5e-05	4.03e-05	0.00016824	0.0023123	0.000612392	0.000101051	9.92e-05	0.000116094	0.000920401
470	7.61e-05	0.000156009	8.97e-05	0.000135349	0.000367833	0.000275439	0.00195216	0.000148325	0.000359706	7.3e-05	6.64e-05	3.58e-05	8.04e-05	0.000167098	0.000318477	0.000206636	0.000370904	2.58e-05	3.71e-05	0.0685001	0.017978	0.000179958	7.72e-05	0.00247976	0.000236718	0.00013913	0.000125326	8.2e-05	0.000830735	0.000223029	0.000339033	0.000678044	0.000116759	0.000795667	0.000104209	0.000156178	8.17e-05	0.000195334	0.000198131	5.67e-05	8.56e-05	8.35e-05	0.000235896	0.00545416	0.00138948	0.000234336	0.000146682	0.000318237	0.00199908
495	5.41e-05	9.02e-05	6.24e-05	9.69e-05	0.000186368	0.000173779	0.00112522	9.3e-05	0.000217399	4.23e-05	2.59e-05	3.66e-05	4.18e-05	0.000120517	0.000198157	0.000134092	0	6.89e-05	6.15e-05	0.0657506	0.0171596	0.000121078	4.81e-05	0.00234105	0.000222507	0.000124091	7.03e-05	5.47e-05	0.000515972	0.000135169	0.000217151	0.000275092	7.67e-05	0.000337098	0.000137654	0.000241924	8.47e-05	0.000112526	0.000131658	3.54e-05	5.29e-05	4.3e-05	0.000149359	0.00353194	0.000943497	0.000158523	9.3e-05	0.000210142	0.000963196
520	6.12e-05	0.000117594	7.4e-05	0.000107818	0.000245886	0.000201035	0.00122532	8.61e-05	0.00022969	4.46e-05	4.46e-05	6.59e-05	5.14e-05	0.000115981	0.000284226	0.00012747	0.00015066	5.65e-05	4.81e-05	0.0631948	0.0165104	0.000117082	7.42e-05	0.00229656	0.000223335	0.000109998	6.1e-05	7.69e-05	0.000576217	0.000150161	0.000219472	0.000415468	7.87e-05	0.000457553	0.000125443	0.000205875	8.3e-05	0.000104819	0.000191604	5.8e-05	8.05e-05	4.28e-05	0.000134204	0.00303949	0.000827014	0.000131436	9.22e-05	0.000222951	0.00114371
524	6.57e-05	0.000145874	8.45e-05	0.000126205	0.000371276	0.000252754	0.00173912	0.000156457	0.000325559	6.33e-05	5.95e-05	0	9.5e-05	0.000112566	0.000267577	0.000204045	0.000781125	0	3.16e-05	0.0608093	0.0160488	0.000178595	9.26e-05	0.00226729	0.000221819	0.00012188	0.000128424	9.27e-05	0.000797695	0.000207945	0.000320684	0.000633858	0.000122758	0.000716457	0.000157167	0.000157598	8.43e-05	0.000209221	0.000216376	6.3e-05	9.82e-05	0.000102961	0.000258325	0.00314233	0.000832584	0.000131208	0.000169862	0.000255935	0.00139008
567	8.86e-05	0.000179061	8.75e-05	0.000159352	0.000352759	0.00025644	0.00194992	0.000160745	0.000372476	8.93e-05	6.61e-05	0	0.000132394	0.000196489	0.000254915	0.00023364	0.000480022	2.59e-05	0	0.0454832	0.0126136	0.000204816	7.21e-05	0.00175047	0.000153808	6.22e-05	0.000119577	5.61e-05	0.000606551	0.000162803	0.000225697	0.000634938	0.000141316	0.000714932	0.000117228	8.04e-05	5.11e-05	0.000196995	0.000143208	4.18e-05	5.55e-05	8.91e-05	0.000258484	0.00362009	0.000960304	0.00016313	0.000162256	0.000289514	0.00116283
569	0.00010821	0.000220779	0.000112184	0.000195042	0.000394901	0.000359565	0.00268159	0.000153339	0.000506211	0.000102264	7.79e-05	4.47e-05	0.000180368	0.000242425	0.00039441	0.000202585	0.000350293	3.02e-05	3.11e-05	0.063644	0.0174682	0.000169345	0.000108451	0.00234105	0.000237757	0.000122982	0.000108855	0.000100718	0.000792873	0.000227294	0.000310165	0.000608766	0.000107331	0.000670279	9.81e-05	0.000139072	6.74e-05	0.00017266	0.00023963	6.59e-05	9.59e-05	7.99e-05	0.000222699	0.00283166	0.000741681	0.00012185	0.000143028	0.000260705	0.000987041
573	7.04e-05	0.000161406	9.13e-05	0.000144737	0.000324727	0.000318024	0.00214968	0.000118354	0.000410691	8.5e-05	5.98e-05	6.02e-05	0.000113136	0.000269777	0.000314302	0.00015608	0.000117384	3.16e-05	3.94e-05	0.058292	0.0153869	0.000120666	8.61e-05	0.00215319	0.000205096	0.000127266	0.000115851	7.89e-05	0.000698119	0.000191891	0.000285085	0.000492291	7e-05	0.000569542	6.9e-05	0.000109184	5.73e-05	0.000165593	0.000195086	5.76e-05	8.15e-05	7.77e-05	0.000199641	0.00317855	0.000853272	0.000139455	0.000123742	0.000272086	0.000975657
575	7.8e-05	0.000143043	8.27e-05	0.000125151	0.000395307	0.000235812	0.00150323	0.000117465	0.000287978	5.91e-05	5.9e-05	5.75e-05	0.000106328	0.000143619	0.000416745	0.000170607	0.000274212	4.87e-05	4.37e-05	0.0699864	0.0190212	0.000160161	7.54e-05	0.00259095	0.000249217	0.000111532	7.4e-05	8.03e-05	0.000842454	0.000231637	0.000304788	0.000719968	0.000109308	0.000799021	8.27e-05	0.000133461	9.62e-05	0.00012902	0.000206102	6.01e-05	8.65e-05	4.91e-05	0.000176138	0.00393552	0.00104893	0.000176977	0.000113256	0.000374065	0.00105913
577	5.49e-05	0.000149234	9.54e-05	0.000112577	0.000375131	0.000250666	0.00170711	9.68e-05	0.000299476	6.11e-05	6.66e-05	4.01e-05	9.09e-05	0.000128404	0.000318564	0.000137292	0.000221384	4.73e-05	0	0.0581155	0.0159521	0.000113447	8.31e-05	0.00215226	0.000212507	0.00011488	9.34e-05	8.51e-05	0.00080789	0.000226003	0.000316855	0.000697323	6.83e-05	0.000778912	0.000101188	0.000216211	0.000114447	0.000139493	0.000196395	5.72e-05	8.7e-05	5.41e-05	0.00016729	0.00343148	0.000915618	0.000142292	0.000102319	0.000295918	0.000920529
579	8.45e-05	0.000199578	8.73e-05	0.000147178	0.00033766	0.000302429	0.00205812	0.000117944	0.000388114	9.73e-05	5.85e-05	4.82e-05	8.33e-05	0.000178317	0.000241099	0.000167961	0.000665135	2.82e-05	9.65e-05	0.0764106	0.0206841	0.000144116	8.83e-05	0.00284564	0.000264277	0.000161183	9.75e-05	0.000103777	0.000819809	0.000216191	0.000354736	0.000525015	9.63e-05	0.000644394	0.000124905	0.000184505	9.03e-05	0.000157205	0.000226425	6.73e-05	0.000107474	7.11e-05	0.000191092	0.00434217	0.00116453	0.000188844	0.000125797	0.000288197	0.00135616
585	6.36e-05	0.000156141	6.43e-05	0.000111355	0.000329528	0.000175792	0.00133577	0.000137074	0.000251933	8.1e-05	4.45e-05	2.76e-05	8.45e-05	0.000110002	0.00022127	0.000198316	0.000756976	3.48e-05	8.13e-05	0.0586404	0.0161928	0.000170295	7.59e-05	0.00222391	0.000218094	0.000103881	0.00010104	7.05e-05	0.000641754	0.000177921	0.000255245	0.000523432	0.000112346	0.000613392	9.04e-05	0.000138112	6.51e-05	0.000164609	0.000157816	4.68e-05	6.36e-05	6.61e-05	0.000202481	0.00312174	0.000828857	0.000137886	0.00012994	0.000286935	0.00113015
591	8.73e-05	0.000222338	9.36e-05	0.0001581	0.000358395	0.000317139	0.00224279	0.000143331	0.000417453	0.000113273	7.48e-05	4.25e-05	9.86e-05	0.000184347	0.000298541	0.00019057	0.00114502	3.81e-05	4.2e-05	0.074509	0.0196537	0.000156125	0.0001	0.00271328	0.000267216	0.000152412	0.000103761	0.00010867	0.000855366	0.000246101	0.000352258	0.000640771	0.000108068	0.00073873	0.000134455	0.000165589	7.93e-05	0.000169728	0.000257944	7.84e-05	0.000120325	7.52e-05	0.000211872	0.00451593	0.00120601	0.000197445	0.000135181	0.000301429	0.00133673
593	0.000113305	0.000211747	0.0001178	0.000186768	0.000398446	0.000339407	0.00238692	0.000159904	0.000459495	0.00011087	9.85e-05	8.77e-05	0.000141528	0.000288418	0.000429096	0.000243222	0.000345721	4.77e-05	3.16e-05	0.0515167	0.0139202	0.000232656	7.94e-05	0.00190437	0.000162729	6.75e-05	0.000116312	6.83e-05	0.000712253	0.000188636	0.000243343	0.000839765	0.000163127	0.000850702	9.57e-05	0.000125915	9.91e-05	0.000184752	0.000200993	6.08e-05	7.75e-05	7.89e-05	0.000258971	0.00376265	0.00100299	0.00016919	0.000164111	0.000286639	0.00110765
594	7.55e-05	0.000196237	9.55e-05	0.000140635	0.000488955	0.000328018	0.00213625	0.00015428	0.00039373	0.000115398	0.000132567	7.01e-05	0.000171773	0.00024077	0.000411199	0.000193471	0.00126383	3.16e-05	2.52e-05	0.0590407	0.0159055	0.000163025	0.000145771	0.00219102	0.000203169	0.00010782	0.000127214	0.000140036	0.000976206	0.00025915	0.000367363	0.000921826	0.000100868	0.00103767	0.000126706	0.000268947	0.000152046	0.00019321	0.000370819	0.000113647	0.000160445	8.83e-05	0.000228311	0.00522386	0.00138202	0.000229565	0.000158485	0.00062212	0.00174934
604	6.13e-05	0.000132494	8.25e-05	0.000120083	0.000255116	0.000273194	0.00170337	0.00012512	0.000325942	5.81e-05	4.3e-05	6.42e-05	8.96e-05	0.00017226	0.000230542	0.00015705	9.55e-05	4.72e-05	7.45e-05	0.0639694	0.0169883	0.000126547	8.38e-05	0.0022966	0.000221333	0.000135855	0.000105766	8.27e-05	0.000615987	0.000164332	0.000274081	0.000292054	7.51e-05	0.000392407	7.9e-05	0.000247308	6.54e-05	0.000156543	0.000183929	4.87e-05	7.78e-05	6.82e-05	0.0001843	0.00194414	0.000498671	8.51e-05	0.000121545	0.00018082	0.000741689
612	0.000102149	0.000211419	0.000112463	0.000186105	0.00048881	0.000342037	0.00243879	0.000168246	0.000456872	0.00013398	5.9e-05	7.78e-05	0.000176553	0.000314409	0.00038895	0.000217765	0.000830364	5e-05	3.77e-05	0.0559905	0.0153869	0.0001779	9.32e-05	0.00206392	0.000194559	0.000104037	0.000118748	7.78e-05	0.000754381	0.000203298	0.000278182	0.000668179	0.000108926	0.00061834	6.85e-05	0.000112469	5.05e-05	0.000184641	0.000187622	5.67e-05	7.45e-05	8.73e-05	0.000226026	0.00436196	0.00115417	0.000195443	0.000151728	0.000427153	0.000995481
620	8.54e-05	0.000173427	9.42e-05	0.000150777	0.000452161	0.000293728	0.00196719	0.000106353	0.000365571	7.41e-05	6.05e-05	4.24e-05	0.000148604	0.000152948	0.00041245	0.000152261	0.000460325	0	2.32e-05	0.0580308	0.0156453	0.000133227	9.16e-05	0.0021316	0.000198313	9.46e-05	8.65e-05	7.54e-05	0.00076312	0.000214168	0.000273439	0.000718927	8.89e-05	0.00072969	6.24e-05	9.78e-05	5.49e-05	0.000133184	0.00018919	5.55e-05	7.56e-05	5.76e-05	0.000168616	0.00376678	0.00100896	0.000163541	0.000113382	0.000349228	0.00149149
638	7.36e-05	0.000114377	7.5e-05	0.000129144	0.000370986	0.000224901	0.00167567	0.000103423	0.000316149	6.76e-05	5.57e-05	4.26e-05	9.04e-05	0.00017173	0.00035137	0.000139993	0.00044868	6.17e-05	6.72e-05	0.0586553	0.0154822	0.000125961	6.86e-05	0.00217092	0.000207197	0.000107504	7.87e-05	6.6e-05	0.000743261	0.000196915	0.0002864	0.000576572	8.51e-05	0.000596854	7.95e-05	0.000138451	7.36e-05	0.000133164	0.000180069	4.99e-05	7.89e-05	7.13e-05	0.000182799	0.00405772	0.00106923	0.00017618	0.000138523	0.000296381	0.00116249
651	0.000128617	0.00024161	0.000135612	0.000226191	0.000322963	0.000452172	0.00315737	0.000151459	0.000578127	0.000116099	7.76e-05	6.9e-05	0.00018509	0.000325413	0.000340896	0.000209764	0.000449461	3.43e-05	3.5e-05	0.0643947	0.0172471	0.000186645	0.000107702	0.0023789	0.000229363	0.000117748	0.000125982	0.000104578	0.000685818	0.000185691	0.00025587	0.000629401	0.000127824	0.000627412	0.000137242	0.000233627	9.64e-05	0.000197138	0.00029112	8.92e-05	0.000124849	0.000105806	0.000247614	0.00443917	0.00117181	0.000193958	0.000181188	0.000367603	0.00156787
654	8.1e-05	0.000144319	8.56e-05	0.000147767	0.000315288	0.000257833	0.00180663	0.000106152	0.000347501	6.68e-05	2.54e-05	3.57e-05	0.000105655	0.000131228	0.000277756	0.000144422	0.000241894	5.5e-05	6.76e-05	0.0692704	0.0187733	0.000122673	5.59e-05	0.00251919	0.000249738	0.000125422	7.36e-05	5.34e-05	0.000695353	0.000178618	0.000275647	0.000394374	0.000101705	0.000464215	6.93e-05	0.000121969	5.61e-05	0.000122857	0.000121544	3.28e-05	4.82e-05	4.8e-05	0.000155099	0.00287769	0.000771272	0.000124205	9.75e-05	0.00021844	0.00100255
655	0.000104942	0.000230039	0.000100519	0.00019044	0.000309237	0.000345084	0.00260117	0.000119016	0.000478598	0.000117382	6.03e-05	6.59e-05	0.000136608	0.000291138	0.000341207	0.000172528	0.000584201	3.48e-05	5.32e-05	0.0654448	0.017218	0.00015732	7.51e-05	0.00233131	0.000229603	0.000115761	9.78e-05	7.74e-05	0.00065563	0.000178612	0.000236924	0.000582359	0.000104015	0.000604831	0.000108667	0.000168912	7.74e-05	0.00015628	0.000215065	6.17e-05	9.48e-05	8.41e-05	0.000197472	0.0046591	0.00122206	0.000200064	0.000144506	0.000355149	0.0021662
656	6.16e-05	0.000121958	6.16e-05	0.000100265	0.000385134	0.000181556	0.00129762	9.51e-05	0.000243333	7.17e-05	6.42e-05	5.46e-05	6.26e-05	0.000155643	0.000411397	0.000143489	0.000335332	6.11e-05	5.8e-05	0.0610065	0.0168832	0.000137782	7.38e-05	0.00228654	0.000226056	0.000108972	7.43e-05	7.24e-05	0.000797833	0.000214304	0.00027548	0.000763627	0.000102284	0.000776423	6.96e-05	0.000116634	9.36e-05	0.000128647	0.000184997	5.36e-05	7.87e-05	5.53e-05	0.00019514	0.00382539	0.00101938	0.000171762	0.0001304	0.000253939	0.000874799
657	7.09e-05	0.000167969	9.11e-05	0.000136052	0.0003825	0.00029213	0.00198008	0.000114244	0.000372609	7.8e-05	6.99e-05	6.71e-05	0.000100958	0.000221163	0.000390386	0.000162779	0.000137274	2.62e-05	4.59e-05	0.068871	0.0184751	0.000131031	0.000120018	0.00253379	0.000245916	0.000143279	0.000106642	0.000128223	0.000807535	0.000214903	0.000334818	0.000628647	8.13e-05	0.000719588	9.08e-05	0.000128928	7.04e-05	0.000154508	0.000276357	8.4e-05	0.000137779	7.9e-05	0.000197891	0.00299798	0.000780238	0.000125295	0.000134693	0.000254604	0.000851974
662	7.86e-05	0.000128502	8.01e-05	0.000131449	0.000317189	0.000224778	0.00158106	0.000155704	0.000300812	6.78e-05	5.03e-05	6.55e-05	9.92e-05	0.000157527	0.000343839	0.000223872	0.00037864	7.98e-05	5.27e-05	0.0610494	0.0170087	0.00020564	5.58e-05	0.00224262	0.000214051	9.16e-05	9.4e-05	5.17e-05	0.000708984	0.000188871	0.000240231	0.000627807	0.000141833	0.000649237	5.79e-05	0.000111305	6.76e-05	0.000162298	0.000144328	4.18e-05	5.5e-05	6.21e-05	0.000219135	0.00366528	0.000959394	0.000152395	0.00013679	0.000301924	0.00129525
671	6.12e-05	0.000130508	7.21e-05	0.000114069	0.00031811	0.000256752	0.00183882	0.000137826	0.00033196	6.94e-05	3.96e-05	4.98e-05	8.38e-05	0.000177399	0.000298349	0.000169809	0.000265536	2.35e-05	6.06e-05	0.0682787	0.0186007	0.000135265	6.94e-05	0.00245453	0.000242935	0.00014422	0.000122745	7.61e-05	0.000731982	0.000196537	0.000331438	0.000451393	7.42e-05	0.000602979	9.54e-05	0.000152466	9.31e-05	0.000173337	0.000178913	5.43e-05	8.32e-05	7e-05	0.000207539	0.00279916	0.000741083	0.000117255	0.000125587	0.000240683	0.000824771
681	6.95e-05	0.000140678	8.62e-05	0.000134265	0.000207823	0.000286898	0.00182222	0.000122646	0.000354971	6.37e-05	3.35e-05	8.07e-05	7.07e-05	0.00015233	0.000226662	0.000162982	0	5.8e-05	2.57e-05	0.0490199	0.0130538	0.000132358	6.28e-05	0.00178514	0.000172635	9.32e-05	0.000103082	5.24e-05	0.000461057	0.000123855	0.000192306	0.000262855	8.17e-05	0.000314074	8.4e-05	0.000246108	6.7e-05	0.000153257	0.000131489	3.78e-05	5.17e-05	6.61e-05	0.000188702	0.00292172	0.000780949	0.000126333	0.000118534	0.000207941	0.00135059
682	8.96e-05	0.000178687	9.15e-05	0.000163132	0.000243387	0.000303655	0.00218257	0.000136162	0.000399748	9.41e-05	3.46e-05	7.28e-05	0.000105033	0.000211043	0.000240889	0.000182251	0.000499872	4.66e-05	7.05e-05	0.0618905	0.0166268	0.000158515	8.43e-05	0.00224383	0.000215658	0.000116728	0.000100439	8.85e-05	0.000540332	0.00014533	0.000208699	0.000344958	0.000100073	0.000429895	0.000116589	0.00021155	7.6e-05	0.000156824	0.000178017	4.86e-05	7.57e-05	6.73e-05	0.000190079	0.00325682	0.000838054	0.000144942	0.000119619	0.000233548	0.0010609
685	0.00013546	0.000261841	0.000141857	0.000242315	0.000463511	0.000446939	0.00326781	0.00021121	0.000602947	0.000150533	7.94e-05	8.82e-05	0.000268207	0.000287074	0.000387203	0.000274029	0.000653991	3.43e-05	3.67e-05	0.0664817	0.0174952	0.000233229	0.000136269	0.00237678	0.000243178	0.000131096	0.000142614	0.000114793	0.000752753	0.000205637	0.00029538	0.000600246	0.000145762	0.000662046	0.000107965	0.00016188	8.64e-05	0.000215732	0.000321939	9.7e-05	0.000121127	9.59e-05	0.000252807	0.00196775	0.000522483	7.78e-05	0.00015929	0.000226045	0.000985669
687	0.000118415	0.000240019	0.000139785	0.00020838	0.000459342	0.000425834	0.00260095	0.000287848	0.000492082	0.000117686	5.24e-05	8.24e-05	0.000188873	0.000229634	0.000449678	0.000399799	0.000514505	3.19e-05	2.78e-05	0.0546587	0.0150463	0.000354947	9.88e-05	0.00203854	0.000180912	9.03e-05	0.000214991	7.27e-05	0.000762484	0.000202272	0.000269334	0.000725235	0.000233093	0.000838009	9.34e-05	0.000122558	7.36e-05	0.000348867	0.000208376	6.31e-05	7.77e-05	0.000133058	0.000443252	0.00437607	0.00115722	0.000188243	0.000252118	0.00044314	0.00175447
749	6.26e-05	0.000110057	5.89e-05	0.000104988	0.000435117	0.000185077	0.00138705	0.000131918	0.000255516	6.11e-05	4.18e-05	4.7e-05	6.82e-05	0.000153979	0.000408809	0.000176411	0.000342933	4.31e-05	3.22e-05	0.0679238	0.0185402	0.00015881	7.46e-05	0.00251972	0.000235793	0.000123435	9.87e-05	8.33e-05	0.000862092	0.000232248	0.000336936	0.000682335	0.000109589	0.000787184	9.06e-05	0.000151674	8.62e-05	0.000160184	0.000205803	6.09e-05	9.29e-05	9.61e-05	0.000217961	0.00372198	0.000998253	0.000160578	0.000166957	0.000293959	0.000943437
764	8.91e-05	0.000167164	0.000104908	0.000160074	0.000313146	0.000313284	0.00201076	0.000128408	0.000376029	7.04e-05	5.96e-05	6.71e-05	0.000130399	0.000111146	0.000304608	0.000177907	0.000297768	5.53e-05	5.22e-05	0.0640221	0.0168498	0.000151247	0.000102322	0.00227313	0.000228424	0.000128636	9.1e-05	9e-05	0.000637082	0.000179644	0.000265218	0.000468676	8.92e-05	0.00051097	9.15e-05	0.000184763	6.75e-05	0.000143922	0.000233791	7.23e-05	9.65e-05	6.19e-05	0.000172502	0.0025044	0.000674793	0.000106862	0.000114957	0.000223724	0.00075071
777	7.28e-05	0.00016698	9.46e-05	0.000157427	0.000354933	0.000312347	0.00220324	8.34e-05	0.000416556	9.18e-05	4.8e-05	7.83e-05	0.000276939	0.000239964	0.000354431	0.000117784	0.000100156	0	6.25e-05	0.072051	0.0195287	9.83e-05	8.03e-05	0.00266468	0.00025625	0.000149743	7.22e-05	8.83e-05	0.000774435	0.000220579	0.000321797	0.000542108	5.81e-05	0.000641697	0.000106008	0.000169515	7.54e-05	0.000110909	0.00020215	5.91e-05	9.35e-05	4.85e-05	0.000134012	0.00277858	0.000726999	0.000108781	9.13e-05	0.000398919	0.000861916
788	0.000129017	0.000231581	0.000132913	0.00022327	0.000352032	0.000394325	0.00292382	0.000137348	0.000548921	0.000100936	6.24e-05	5.32e-05	0.000276529	0.00021063	0.000247839	0.000185058	0.000331144	0	3.16e-05	0.0613332	0.0163871	0.000164757	8.34e-05	0.00219918	0.000209807	0.00010019	9.29e-05	7.09e-05	0.000654895	0.000172006	0.000255542	0.000586623	0.000111432	0.000680676	9.83e-05	0.000130694	6.14e-05	0.000150318	0.00017514	5.11e-05	7.1e-05	6.46e-05	0.000185837	0.00313143	0.000814049	0.000137526	0.000122574	0.00035831	0.00152803
789	8.23e-05	0.000194813	8.57e-05	0.000161292	0.000453055	0.000321492	0.0022536	0.000149432	0.00042432	9.22e-05	7.75e-05	6.11e-05	0.000143922	0.00024878	0.000445013	0.00022327	0.000760253	0	9.58e-05	0.0737306	0.019521	0.000194994	9.25e-05	0.00266908	0.000256559	0.000155922	0.000139173	8.21e-05	0.000935289	0.000253318	0.000387685	0.000748243	0.00012267	0.000811447	0.000136492	0.000172554	8.71e-05	0.000222381	0.000226173	6.52e-05	9.38e-05	8.84e-05	0.000281613	0.00407205	0.00107917	0.000177438	0.000164259	0.000355615	0.0013642
801	4.34e-05	8.81e-05	5.76e-05	7.93e-05	0.000396746	0.000144742	0.000911862	0.000120394	0.000168062	3.4e-05	7.91e-05	4.08e-05	5.41e-05	5.77e-05	0.00043552	0.000187825	0.000346595	5.37e-05	0	0.0465273	0.0129433	0.000181413	7.64e-05	0.00176283	0.000141543	6.1e-05	8.94e-05	6.45e-05	0.000692755	0.00017342	0.00022148	0.000817799	0.000134706	0.000873065	0.000104756	0.000159183	0.000110467	0.000163341	0.000185863	5.43e-05	7.07e-05	7.2e-05	0.00023595	0.00364406	0.000959804	0.000162999	0.000149001	0.000295165	0.00106234
814	0.000120242	0.000226476	0.000116303	0.000209319	0.000263177	0.000384238	0.00277066	9.88e-05	0.00051894	0.000110904	3.92e-05	7.57e-05	0.000129802	0.000326828	0.000294933	0.000143084	0.000533165	2.54e-05	5.62e-05	0.0661046	0.0183817	0.000130628	7.56e-05	0.00243838	0.000241749	0.000126026	8.13e-05	7.11e-05	0.000611557	0.000165729	0.000243628	0.00046015	9.17e-05	0.000518682	0.000150601	0.000203964	9.15e-05	0.000132396	0.000187048	5.35e-05	7.73e-05	6.43e-05	0.000168089	0.0038307	0.00100036	0.000165869	0.000117808	0.000252761	0.0015011
822	7.57e-05	0.000134702	7.57e-05	0.000137884	0.000368153	0.000236248	0.00172041	0.000111289	0.0003252	7.09e-05	6.86e-05	6.09e-05	0.000119084	0.000180801	0.000369905	0.000155108	0.000298288	6.9e-05	2.37e-05	0.0532675	0.0142195	0.000133373	7.85e-05	0.00196069	0.000182517	8.2e-05	8.16e-05	6.8e-05	0.000709393	0.000187471	0.000242945	0.000605548	9.54e-05	0.00065479	7.89e-05	0.000155497	6.35e-05	0.000137492	0.00019301	5.43e-05	0.000101286	7.22e-05	0.000186327	0.00333188	0.000875827	0.000139842	0.000138209	0.000343022	0.00100539
838	0.000105348	0.00020747	9.74e-05	0.000180776	0.000307324	0.000309558	0.00240083	6.14e-05	0.000444741	0.000116452	3.29e-05	4.78e-05	0.000264055	0.000227322	0.000221219	0.000101361	0.00100301	3.31e-05	5.08e-05	0.0640433	0.0174033	9.2e-05	6.27e-05	0.00235454	0.000227374	0.000105589	4.62e-05	5.52e-05	0.000626664	0.000166904	0.000255909	0.000499142	5.85e-05	0.000576673	8.3e-05	0.000268607	5.46e-05	8.6e-05	0.000124774	3.22e-05	5.11e-05	0	0.000112139	0.00252742	0.000662881	0.000106668	7.32e-05	0.000320829	0.000946363
844	0.000103311	0.00023392	0.000125869	0.000200975	0.000378467	0.000441808	0.00295136	0.000147408	0.000558535	0.000114311	7.55e-05	8.92e-05	0.000161091	0.000228334	0.000302287	0.000204979	0.000437435	4.3e-05	3.18e-05	0.0573229	0.0157863	0.000167917	0.000129946	0.00212513	0.000209076	0.000107691	0.000130148	0.000127846	0.000794126	0.000209249	0.000308393	0.000715872	0.000101916	0.000787477	0.000150133	0.000269184	0.000112149	0.000194082	0.000234792	7.23e-05	0.000101553	8.28e-05	0.00022682	0.00352348	0.000943791	0.000149105	0.000147403	0.000300399	0.00112623
863	7.5e-05	0.000202268	9.83e-05	0.000142363	0.000426041	0.00033387	0.00206234	9.73e-05	0.000376735	0.000103681	0.000114798	9.2e-05	0.000125198	0.000177652	0.000365985	0.000151958	0.00029492	0	3.3e-05	0.0668951	0.018479	0.000137364	0.000119722	0.002518	0.000241963	0.000143174	0.000103827	0.000133266	0.000936104	0.00024838	0.00035095	0.000800764	9.1e-05	0.0009295	0.000122452	0.000216955	0.000107596	0.000162157	0.000320887	9.96e-05	0.000149734	7.21e-05	0.000201448	0.00379213	0.000994012	0.000161512	0.000128807	0.000362818	0.00119847
864	9.92e-05	0.000180643	9.2e-05	0.000164533	0.000281953	0.000296535	0.00210914	0.000121068	0.000401142	8.57e-05	2.9e-05	4.01e-05	0.00010377	0.000178308	0	0.000177268	0.000258394	3.62e-05	8.85e-05	0.0759563	0.0195526	0.00015339	6.22e-05	0.00267813	0.000252076	0.000138903	9.18e-05	5.97e-05	0.000680664	0.00017974	0.000293741	0.000344267	0.000106082	0.000480903	9.93e-05	0.000270617	6.48e-05	0.000147155	0.000133254	3.58e-05	5.42e-05	5.7e-05	0.000187324	0.00239557	0.000611878	9.9e-05	0.000113731	0.000167161	0.000772889
873	0.000108149	0.00019915	0.000116246	0.000197743	0.000142883	0.000374353	0.00244166	8.92e-05	0.000463967	7.12e-05	2.78e-05	7.2e-05	0.000123768	0.000134602	0.000127586	0.000141183	0.000334943	7.87e-05	5.1e-05	0.0442136	0.0119547	0.000125387	6.58e-05	0.00160998	0.000157899	7.42e-05	7.55e-05	4.83e-05	0.000327934	8.71e-05	0.000134002	0.000143502	8.89e-05	0.000154487	0.00012549	0.000205672	6.02e-05	0.000123165	0.000120521	3.1e-05	4.14e-05	4.86e-05	0.000159769	0.00328226	0.000853959	0.000144267	0.000102141	0.000204807	0.000814585
883	7.54e-05	0.00018311	9.28e-05	0.000140635	0.000341916	0.000328825	0.0020575	7.69e-05	0.000374724	0.000103167	5.51e-05	8.49e-05	0.000200665	0.000255378	0.000271408	0.000106829	0.000230763	4.52e-05	2.77e-05	0.0654968	0.0174277	9.51e-05	8.11e-05	0.00235199	0.000231115	0.00012317	6.97e-05	8.26e-05	0.000729528	0.000199353	0.000301248	0.000578335	6.53e-05	0.000673887	0.000115596	0.000208076	9.05e-05	0.000113116	0.000198305	6.27e-05	9.03e-05	4.97e-05	0.000144392	0.003245	0.000838293	0.000134531	0.000100501	0.000407721	0.000585845
893	5.47e-05	0.000203855	7.2e-05	0.000117809	0.000415755	0.000245863	0.00193502	0.000102208	0.000359349	0.000105295	6.84e-05	3.83e-05	0.000142839	0.000151423	0.000255783	0.000137704	0.00109216	0	0	0.0457744	0.0121071	0.000113969	0.000111548	0.00172981	0.00015185	8.35e-05	0.000105614	7.84e-05	0.000659515	0.000178617	0.000270611	0.000534625	6.97e-05	0.000623945	4.2e-05	6.52e-05	4.52e-05	0.000161316	0.000186017	5.51e-05	7.24e-05	6.84e-05	0.000184799	0.00280345	0.000724995	0.000119329	0.000115484	0.000278678	0.00129637
895	0.000121691	0.000251582	0.000123487	0.000205898	0.000368789	0.000447111	0.00302354	8.34e-05	0.000564135	0.000120476	4.87e-05	5.52e-05	0.000203281	0.000208788	0.000269395	0.0001354	0.00119228	0	7.23e-05	0.0765571	0.0200577	0.000124637	9.89e-05	0.00275772	0.000264206	0.000139558	8.08e-05	0.000103418	0.000885174	0.000231321	0.000363514	0.000589168	8.56e-05	0.000704767	0.000143342	0.000246832	0.000115136	0.00013343	0.000225859	6.95e-05	9.92e-05	6.6e-05	0.000168097	0.00342307	0.000917157	0.000150076	0.000118684	0.000341277	0.00125024
925	0.000113371	0.000230361	9.97e-05	0.000197147	0.000243276	0.000349595	0.00260191	9.38e-05	0.000481586	0.000116246	3.26e-05	6.41e-05	0.000228523	0.000219071	0.000266534	0.000134508	0.000626443	4.22e-05	9.7e-05	0.0633057	0.0168878	0.000122121	6.71e-05	0.00225949	0.000225019	0.000114163	7.43e-05	6.66e-05	0.000559243	0.000153375	0.000226914	0.000420314	8.54e-05	0.000486854	0.000106424	0.000174277	7.19e-05	0.000119501	0.000184315	5.3e-05	7.57e-05	4.84e-05	0.000144938	0.00376634	0.000981147	0.000160154	0.000103996	0.000421522	0.00130253
933	9.88e-05	0.000181786	0.000105779	0.000158846	0.000425423	0.000274153	0.00192896	0.000171791	0.000368064	8.92e-05	0.000137146	5.73e-05	0.000123731	0.000179942	0.000501459	0.00027204	0.000389209	5.18e-05	3.17e-05	0.0479235	0.0130396	0.000263393	0.000100272	0.00178935	0.000142062	5.05e-05	0.000123245	8.88e-05	0.00073948	0.000197802	0.000207757	0.00102832	0.000189589	0.0010961	9.77e-05	0.000130056	0.000127469	0.000209194	0.000269524	7.98e-05	0.000103803	8.59e-05	0.000276666	0.0044833	0.00118304	0.000194018	0.000170171	0.000351039	0.00139541
934	5.08e-05	0.000128436	6.94e-05	0.00010542	0.000292133	0.000220728	0.00160169	0.000110068	0.000296614	6.65e-05	3.75e-05	3.77e-05	7.82e-05	0.000124941	0.000159986	0.000167906	0.000314404	3.89e-05	5.43e-05	0.0556419	0.0148079	0.000141624	6.86e-05	0.0020495	0.000193662	0.000119312	0.000116818	5.6e-05	0.000576718	0.000152994	0.000269622	0.000290565	7.2e-05	0.000389794	5.28e-05	0.000180594	3.61e-05	0.000179375	0.000126287	3.59e-05	4.92e-05	7.04e-05	0.000203315	0.00277949	0.000713532	0.000117749	0.000126182	0.000211878	0.000776205
946	0.000158583	0.000290801	0.000148019	0.000271031	0.000244887	0.000535765	0.00365355	9.58e-05	0.000714293	0.000148887	3.36e-05	8.42e-05	0.0001992	0.000321212	0.000258797	0.000134407	0.000502003	4.31e-05	9.08e-05	0.0693644	0.0178942	0.000119791	7.37e-05	0.00241417	0.000238863	0.000118495	7.24e-05	7.03e-05	0.000607985	0.000165769	0.000228207	0.000415297	8.6e-05	0.000499541	0.000137698	0.000223751	8.92e-05	0.000116511	0.000173888	5.24e-05	7.23e-05	4.87e-05	0.000144422	0.00286816	0.000770445	0.00012768	9.93e-05	0.000208398	0.000726311
971	6.24e-05	0.000106819	5.82e-05	0.000105411	0.000416784	0.000188037	0.00135291	0.000125641	0.000256058	5.14e-05	7.39e-05	5.66e-05	7.52e-05	0.00014518	0.000421522	0.000184002	0.000645242	2.42e-05	3.88e-05	0.070851	0.0184753	0.000166414	9.18e-05	0.00255259	0.000248898	0.000132415	9.71e-05	0.000103938	0.000876036	0.000241589	0.000339378	0.000722528	0.000112584	0.00082757	9.1e-05	0.000145018	8.7e-05	0.000162481	0.000256011	7.42e-05	0.000117814	8.35e-05	0.000214218	0.00398804	0.00106328	0.000170862	0.000152882	0.000329059	0.00169042
972	9.51e-05	0.000150633	9.26e-05	0.000168725	0.000367597	0.000286629	0.00210793	0.000133244	0.000401731	8.12e-05	5.17e-05	6.43e-05	0.000109349	0.000235337	0.000353555	0.00019778	0.000523444	5.55e-05	4e-05	0.0665356	0.0181143	0.000171106	7.76e-05	0.00244888	0.000238818	0.000133597	9.96e-05	7.87e-05	0.000780654	0.000216947	0.000295756	0.00058149	0.000120813	0.000655686	9.87e-05	0.000222516	9.81e-05	0.000167903	0.000206031	6.01e-05	8.61e-05	8.13e-05	0.000220877	0.00431076	0.00112428	0.000180938	0.000161001	0.000337436	0.00136296
1106	7.33e-05	0.000129227	6.75e-05	0.000124401	0.000366353	0.00021475	0.00157701	0.00013304	0.000298819	7.62e-05	3.19e-05	4.05e-05	0.000108868	0.000161175	0.000328172	0.000177058	0.00019383	0	8.21e-05	0.0836184	0.0220231	0.000149922	6.17e-05	0.0029781	0.000288494	0.000164014	8.66e-05	6.79e-05	0.000817714	0.000222891	0.000333392	0.000526676	9.17e-05	0.000604371	8.44e-05	0.000309883	7.19e-05	0.000143749	0.000147421	4.19e-05	6.59e-05	5.82e-05	0.00017274	0.00213654	0.000556246	8.65e-05	0.000111126	0.000197883	0.000772346
1141	8.15e-05	0.000152345	7.6e-05	0.000139513	0.000386444	0.000234338	0.00172385	0.000139337	0.000329544	8.46e-05	3.43e-05	4.07e-05	0.000103784	0.000182605	0.000370489	0.000184276	0.000967714	2.54e-05	4.98e-05	0.0710096	0.0197952	0.000157383	7.09e-05	0.0026319	0.000264913	0.000147227	9.01e-05	6.57e-05	0.000809849	0.000217285	0.00033056	0.000633946	9.92e-05	0.000712385	7.99e-05	0.000140003	7.06e-05	0.000144126	0.000155862	4.5e-05	6.5e-05	6.6e-05	0.000185989	0.00434612	0.00114312	0.000180854	0.000132175	0.000348658	0.00128287
[truncated: 397 more columns]

## Sheet: negative ion mode
sample_id	102.951	104.948	112.979	113.983	114.984	128.952	129.969	157.003	158.97	159.972	160.968	165.032	166.033	167.029	170.935	174.946	179.046	180.963	186.103	195.128	215.021	220.135	221.142	222.146	223.016	224.016	225.01	225.049	226.953	229.183	234.143	236.092	237.096	239.046	239.115	239.146	240.047	241.044	241.204	242.044	242.162	242.93	247.156	248.946	249.136	250.131	251.131	253.061	253.203
33	0.000206132	6.62e-05	0.00383368	9.07e-05	5.16e-05	8.55e-05	3.92e-05	4.93e-05	0.000343798	7.65e-05	5.52e-05	0.00444145	0.000582869	0.000316178	0	0.000967921	5.95e-05	0.000370158	0.000113189	0.000217074	0	5.81e-05	0.000383321	5.42e-05	0.000790542	0.000165707	0.000106679	7.42e-05	0.000115156	2.52e-05	0.000191185	0.000597936	9.23e-05	0.0094206	9.42e-05	2.4e-05	0.00193373	0.00114432	6.35e-05	0.000168676	7.11e-05	0.00014063	0.000155704	0.000157891	4.58e-05	0.00176203	0.000262217	0.000155296	0.000593117
656	0.000197068	6.21e-05	0.00471827	0.000103534	4.23e-05	9.76e-05	0.000124185	5.21e-05	0.000370132	6.33e-05	0	0.00325032	0.000426679	0.000237114	0	0.000990881	9.17e-05	0.000441096	0.00014908	0.000180282	0	9.64e-05	0.000600179	0.000101396	0.00080444	0.000146124	8.9e-05	0.000118632	0.000148776	2.39e-05	0.000101216	0.000940171	0.000143684	0.00690253	6.55e-05	0.000100931	0.00145383	0.000834815	8.67e-05	0.000114473	0.000147827	0.000154496	6.72e-05	0.000197126	5.19e-05	0.00116445	0.000194339	0.000206802	0.00066113
801	0.00042831	0.000140711	0.00581563	0.000136958	5.8e-05	0.000120576	0.000137716	9.92e-05	0.000467257	7.19e-05	6.16e-05	0.00384786	0.000503009	0.000281478	4.45e-05	0.000972165	0.000111639	0.000688294	0.00019258	0.000212278	8.41e-05	0.000118041	0.000645305	9.55e-05	0.000880706	0.000187466	0.000100403	0.000164687	0.000274943	0	0.000145863	0.000938935	0.000140539	0.0079921	8.89e-05	6.82e-05	0.00162614	0.00093841	9.34e-05	0.000150738	0.000205148	0.000217942	0.000131594	0.000377792	6.38e-05	0.00191884	0.000302794	0.000247008	0.000734848
391	0.000277504	0.000102781	0.00568797	0.000134107	5.13e-05	0.000135238	0.000197644	8.7e-05	0.000447833	6.39e-05	5.7e-05	0.00347548	0.000443842	0.000277401	0	0.000971844	0.000124128	0.000581903	0.000182001	0.0001842	4.98e-05	0.000137467	0.000711408	0.000128908	0.000846289	0.000166471	9.21e-05	0.000128976	0.000232056	3.82e-05	0.000113165	0.00109996	0.00018105	0.00718803	5.89e-05	3.27e-05	0.00148018	0.000860082	8.11e-05	0.000125581	0.000221977	0.000219026	0.000106134	0.000328557	5.28e-05	0.00149457	0.000245621	0.00022206	0.00111443
593	0.00024426	9.06e-05	0.00578471	0.000144252	5.55e-05	0.000116218	0.000136823	0.000123444	0.000467254	7.71e-05	6.37e-05	0.00320388	0.000449841	0.000253407	0	0.000897774	0.00011424	0.000549156	0.000185325	0.000250517	3.17e-05	0.000154582	0.000802811	0.000141565	0.000852803	0.000191049	9.8e-05	0.000100522	0.000166704	4.38e-05	0.000102642	0.00118626	0.000201427	0.00684777	7.93e-05	0.000110304	0.00141946	0.000815183	8.7e-05	0.000122929	0.000178157	0.000175605	0.00010374	0.000291305	4.81e-05	0.00189193	0.000276855	0.000228632	0.00124868
575	0.000784864	0.000275267	0.00786329	0.000190676	8.38e-05	0.000165542	0.000114886	0.000122044	0.000426999	8.16e-05	6.25e-05	0.00322312	0.000442908	0.000244791	8.61e-05	0.000821931	0.000126064	0.000971619	0.000147612	0.00013449	0.000146362	0.000120206	0.000664334	0.000102403	0.000841946	0.00017126	0.000103953	0.000216363	0.000187963	4.02e-05	7.54e-05	0.00108963	0.000184564	0.00680835	5.2e-05	0.000101206	0.00140823	0.000822592	0.000117142	0.000144695	0.000152416	0.000179724	7.28e-05	0.000586726	5.27e-05	0.00117286	0.00019158	0.000211597	0.000793571
662	0.000459846	0.000160863	0.00696587	0.000154367	7.37e-05	0.000123728	0.000106984	9.98e-05	0.000431369	4.58e-05	8.2e-05	0.0031722	0.000423296	0.000239341	4.75e-05	0.000838145	0.000127634	0.000700741	0.000133386	0.00015828	5.87e-05	0.000123192	0.000722736	0.000112475	0.000812185	0.000189013	0.000118555	0.000129386	0.000147262	6.41e-05	0.000122803	0.00102827	0.000155239	0.00666022	5.83e-05	6.24e-05	0.00139358	0.000800356	9.22e-05	0.000133302	0.000105631	0.000165115	0.000102795	0.000369624	5.35e-05	0.00153484	0.000262871	0.000246117	0.00110079
933	0.00033846	0.000100559	0.0065189	0.000154445	7.33e-05	0.00014	0.000166324	0.000116322	0.000550287	8.66e-05	7.8e-05	0.00446213	0.000614867	0.000339597	0	0.000936779	0.000115956	0.00065954	0.000190142	0.000181362	3.49e-05	0.000135499	0.000703903	0.000122209	0.00115621	0.00023143	0.000150572	0.000115087	0.000302521	3.35e-05	7.56e-05	0.0010673	0.000178717	0.00912455	6.65e-05	8.15e-05	0.00189122	0.00108996	0.000137324	0.000185866	0.000203523	0.000258983	7.89e-05	0.000397824	5.53e-05	0.00111532	0.000198	0.00029916	0.00128307
464	0.000133701	5.1e-05	0.00559326	0.000136422	4.2e-05	0.000140559	6.79e-05	8.25e-05	0.000484586	6.88e-05	4.68e-05	0.00348297	0.000485844	0.000263475	0	0.000891285	8.45e-05	0.000425171	0.000130141	0.000140797	0	0.000105873	0.000508958	7.94e-05	0.000994978	0.000202624	0.000134097	9.37e-05	0.000119061	0	0.000128242	0.000768474	0.0001256	0.0073853	3.94e-05	5.15e-05	0.00151952	0.000878691	0.000105646	0.000127701	0.000144762	0.000127809	9.04e-05	0.000157168	4.25e-05	0.00192318	0.000293802	0.000278183	0.000457285
37	0.000351639	0.000117954	0.0071372	0.00017534	7.45e-05	0.000139115	9.56e-05	9.78e-05	0.000479417	8.56e-05	7.43e-05	0.00369162	0.00050299	0.000282184	3.47e-05	0.00087219	0.000144673	0.000691983	0.000132938	0.000151296	4.2e-05	0.000113303	0.000575549	8.91e-05	0.00103416	0.000210277	0.000130036	0.000111492	0.000199686	4.35e-05	8.04e-05	0.00087525	0.000130447	0.00763425	4.38e-05	0.000122203	0.00158367	0.0009181	8.7e-05	0.000150698	0.0001	0.000181583	7.49e-05	0.00033517	3.63e-05	0.00092316	0.000183264	0.000276665	0.000890522
47	0.000178762	4.69e-05	0.00545102	0.000110224	6.18e-05	0.000132926	8.55e-05	5.3e-05	0.000450131	6.3e-05	7.28e-05	0.00244774	0.000341247	0.000182401	0	0.000881012	0.000110222	0.000439315	9.26e-05	0.000178076	0	0.000184866	0.00092815	0.000145196	0.000624527	0.000129761	6.55e-05	7.38e-05	0.000139003	6.92e-05	9.2e-05	0.00132331	0.000191165	0.00481997	5.75e-05	6.49e-05	0.000986274	0.000586852	0.000140725	8.91e-05	8.54e-05	0.000171271	0.0001409	0.000176355	6.09e-05	0.00167839	0.0002666	0.000119301	0.00316416
115	0.000334383	0.000105815	0.00685506	0.000151359	5.85e-05	0.000150598	7.4e-05	6.64e-05	0.000497792	7.08e-05	5.14e-05	0.00177843	0.000238934	0.00014988	0	0.000955791	6.98e-05	0.000661331	0.00012031	0.000148573	0	0.000177004	0.000827824	0.000127588	0.000465348	0.000105343	6.99e-05	8e-05	0.00016525	2.86e-05	8.65e-05	0.00113821	0.00018926	0.00357687	4.83e-05	9.3e-05	0.000753254	0.000422336	0.000141799	7.01e-05	0.000107247	0.00022028	8.13e-05	0.000284479	5.15e-05	0.0012489	0.000201239	0.000123224	0.00155894
131	0.000493188	0.000167702	0.00782561	0.000177262	6.75e-05	0.000184587	0.000111815	0.000110819	0.000561666	7.29e-05	4.48e-05	0.00170503	0.000215565	0.000126879	6.07e-05	0.000979796	6.56e-05	0.000798384	0.000134116	0.00016015	5.6e-05	0.000142598	0.000595998	9.38e-05	0.000488083	0.00010262	7.37e-05	0.000119561	0.000146615	5.1e-05	9.94e-05	0.00093616	0.000160912	0.00335781	4.43e-05	7.2e-05	0.00068745	0.000358115	9.43e-05	6.12e-05	0.000132228	0.000221872	8.26e-05	0.000346884	5.12e-05	0.00162662	0.000240861	0.000128125	0.000598714
172	0.000123503	3.94e-05	0.0038569	8.52e-05	4.33e-05	0.000113546	5.95e-05	6.09e-05	0.000404431	6.95e-05	0	0.00178134	0.000249691	0.000126058	0	0.00103088	6e-05	0.000313542	0.00017789	0.00017956	0	0.000118697	0.000657401	0.000106147	0.000498648	9.52e-05	0	9.91e-05	0.000121399	3.7e-05	7.76e-05	0.00105511	0.000162051	0.00367282	4.65e-05	0	0.000778665	0.00046894	0.000125378	7.42e-05	0.000190643	0.000142215	6.6e-05	9.46e-05	5.4e-05	0.00113236	0	8.47e-05	0.0019297
178	0.000214772	7.62e-05	0.00551676	0.000153901	5.74e-05	0.000144478	7.96e-05	7.71e-05	0.000470385	4.93e-05	4.88e-05	0.00256815	0.000336289	0.000206071	0	0.00101501	6.5e-05	0.000489995	0.000168611	0.000171609	2.51e-05	0.00010017	0.000544039	8.22e-05	0.000589903	0.000111625	0	9.49e-05	0.0001602	3.56e-05	8.39e-05	0.000881703	0.000132384	0.00559878	4.54e-05	0.000109469	0.00113381	0.000660999	6.09e-05	0.000107836	0.000157935	0.000158362	7.56e-05	0.000167569	3.34e-05	0.00106574	0	0.000110319	0.00041347
360	0.000109856	4.07e-05	0.00451608	8.86e-05	4.66e-05	8.81e-05	6.73e-05	3.79e-05	0.000397063	6.93e-05	6.37e-05	0.00172696	0.000232064	0.000128555	0	0.000967321	5.68e-05	0.000346432	0.000145018	0.000213856	0	0.000127954	0.000694446	0.000118296	0.000421129	8.89e-05	0	8.79e-05	0.00013316	5.29e-05	0.000103584	0.00100513	0.000173699	0.00363996	5.92e-05	6.2e-05	0.000747127	0.000417266	8.5e-05	7.79e-05	0.000107167	0.000125896	0.000117544	0.000123296	4.61e-05	0.00224949	0	0.000114905	0.000956453
396	0.000194476	5.74e-05	0.00551346	0.00014907	6.2e-05	0.00012384	7.87e-05	8.16e-05	0.000439689	7.42e-05	5.66e-05	0.00169731	0.000217437	0.000129503	0	0.000924709	7.67e-05	0.00046823	8.73e-05	0.000179442	2.52e-05	0.0001105	0.000608805	0.000103753	0.000442412	9.12e-05	0	9.55e-05	0.00014857	4.03e-05	7.42e-05	0.000934149	0.000162928	0.00356228	4.33e-05	3.92e-05	0.000746572	0.000426659	6.62e-05	7.8e-05	6.13e-05	0.000163585	7.61e-05	0.000189155	2.95e-05	0.00107061	0	0.000123479	0.00149133
638	0.000366266	0.000126323	0.00668789	0.000179116	6.5e-05	0.000153452	9.06e-05	7.34e-05	0.000457734	6.57e-05	5.6e-05	0.0016138	0.000219269	0.000124305	3e-05	0.000978775	8.42e-05	0.000660632	0	0.000154476	4.68e-05	0.000166654	0.000883745	0.000149312	0.000431666	8.19e-05	0	9.74e-05	0.00017698	4.3e-05	8.77e-05	0.00126819	0.000192381	0.00338124	6.16e-05	0.000228217	0.000708338	0.000426364	0.000109931	7.59e-05	0	0.000231428	9e-05	0.000292176	4.74e-05	0.00129818	0	0.000130468	0.00169201
749	0.000333221	0.000111201	0.00687539	0.000148893	6.49e-05	0.000125406	9.21e-05	7.36e-05	0.000447063	7.81e-05	7.36e-05	0.00174644	0.000259203	0.000135691	0	0.000936252	5.73e-05	0.000581353	0	0.000164555	0	0.000173992	0.000876262	0.000138851	0.000491006	9.27e-05	0	9.7e-05	0.000167652	3.86e-05	9.02e-05	0.00124302	0.000206073	0.00372369	5.08e-05	3.75e-05	0.000772784	0.000438752	0.000114458	7.15e-05	0	0.000175285	8.77e-05	0.000264745	2.56e-05	0.00178921	0	0.000125158	0.00172794
822	0.00129218	0.000410274	0.00934799	0.000227194	9.57e-05	0.000161355	0.00012864	0.000260032	0.00055667	7.93e-05	7.57e-05	0.00156502	0.000226997	0.000128491	0.000168273	0.000956009	9.45e-05	0.00126431	0	0.000195891	0.000261932	0.000182378	0.000981435	0.000168337	0.000469792	8.86e-05	0	0.00024206	0.0002482	3.1e-05	0.000110786	0.00150325	0.000263408	0.00336804	5.1e-05	6.8e-05	0.000682074	0.000394941	9.92e-05	6.65e-05	0	0.000256008	0.000106231	0.00099155	3.55e-05	0.00146785	0	0.00011085	0.000993848
971	0.00057575	0.000186788	0.00859187	0.000202114	8.4e-05	0.000163345	0.000131191	0.000131048	0.000567426	0.000100729	8.21e-05	0.00184008	0.000258313	0.000139855	6.75e-05	0.00106343	7.72e-05	0.000899561	0	0.000170719	7.88e-05	0.000168568	0.000876279	0.000140716	0.000512745	0.000104927	0	0.000160729	0.000235297	2.77e-05	5.59e-05	0.00128956	0.000221161	0.00378693	4.91e-05	8.56e-05	0.000784565	0.000454304	0.000106565	6.73e-05	2.78e-05	0.000220085	5.16e-05	0.000468662	4.09e-05	0.00102871	0	0.000130349	0.00089551
972	0.000545729	0.0001664	0.00791788	0.000192031	6.55e-05	0.000165562	9.44e-05	7.76e-05	0.000536856	7.74e-05	7.72e-05	0.00186105	0.000254338	0.00015923	5.61e-05	0.000998926	6.93e-05	0.000862244	0	0.00015855	5.82e-05	0.000191614	0.000934913	0.000148461	0.000544945	0.000104281	0	0.000109061	0.000168376	0	8.99e-05	0.00139657	0.000225412	0.00386662	4.47e-05	0.000156	0.000787665	0.000485548	6.99e-05	8.22e-05	2.97e-05	0.000217888	7.75e-05	0.000430023	4.66e-05	0.00127794	0	0.000139313	0.00108591
52	0.000565063	0.000183251	0.00837933	0.000222277	9.08e-05	0.000176454	0.000133948	0.000175869	0.000520265	7.23e-05	7.14e-05	0.00464513	0.000654532	0.000347688	6.62e-05	0.000932655	0.000135669	0.000904589	0.000102674	0.000159442	6.44e-05	0.000173367	0.000819025	0.000132851	0.00135958	0.000273723	0	0.000152216	0.000182316	0	0.000146105	0.00125721	0.000203199	0.00947324	5.81e-05	0.000148225	0.00196647	0.00110795	5.69e-05	0.00017772	0.000129411	0.000195474	9.01e-05	0.000463617	5.91e-05	0.00171346	0	0.000355814	0.000416687
98	0.00086707	0.000308397	0.00900777	0.000227433	7.92e-05	0.000167852	8.52e-05	0.000131993	0.000441252	8.56e-05	6.4e-05	0.00405015	0.000552301	0.00030944	9.42e-05	0.000833695	0.000133265	0.00106482	6.02e-05	0.000138419	7.52e-05	0.000122166	0.000602278	8.98e-05	0.00118169	0.000227661	0	0.000134878	0.000148435	0	0.000108426	0.000946398	0.000152195	0.0084459	4.75e-05	5.54e-05	0.00175216	0.000999725	6.05e-05	0.000156806	8.47e-05	0.00017472	9.18e-05	0.000569857	5.01e-05	0.00129426	0	0.000330082	0.00093483
270	0.00148037	0.000497151	0.00974016	0.000235168	8.36e-05	0.000185968	0.000126147	0.000164278	0.000424537	5.25e-05	4.4e-05	0.00648648	0.000856022	0.000467193	0.000194246	0.000837151	0.00015721	0.0013302	0.000120294	0.000140646	0.000362654	0.000163126	0.000835874	0.000118291	0.00156257	0.000327247	0	0.000321926	0.000181598	0	0.000112058	0.00123969	0.000191799	0.0128227	5.63e-05	5.43e-05	0.00263167	0.00154989	6.57e-05	0.00023454	0.000111704	0.000230614	9.01e-05	0.000960121	4.66e-05	0.00140298	0	0.000373344	0.000782802
309	0.000866119	0.000278332	0.00888176	0.000200294	8.85e-05	0.000190629	9.48e-05	0.000132159	0.000450853	5.6e-05	7.15e-05	0.00455879	0.000596717	0.000340444	0.000100462	0.000867836	0.000157866	0.00102343	9.53e-05	0.000190197	0.000122875	0.000145285	0.000749075	0.000127345	0.00141131	0.000286839	0	0.000185413	0.000157145	0	0.00017278	0.00111531	0.000157549	0.0093857	7.18e-05	3.47e-05	0.00193698	0.00110443	4.91e-05	0.000195463	0.000104812	0.000207593	0.000160518	0.000583339	5.13e-05	0.00179001	0	0.000357734	0.000419625
424	0.000403435	0.000119654	0.0046454	0.000121587	4.14e-05	8.92e-05	7.01e-05	0.000107239	0.000394277	7.97e-05	0	0.00344261	0.000465887	0.000261276	4.17e-05	0.00116957	8.3e-05	0.000531398	4.53e-05	0.000177895	5.73e-05	8.49e-05	0.000547539	8.49e-05	0.000789379	0.000165263	7.77e-05	0.000123898	0.000138727	0	0.000174266	0.000882248	0.000131206	0.00740807	7.03e-05	0.000157052	0.00153312	0.00085939	5.79e-05	0.000134101	3.56e-05	0.00017552	0.00014089	0.000310492	4.95e-05	0.00209384	0.000320292	0.000210836	0.000502235
612	0.000650331	0.000226328	0.00643169	0.000131109	6.31e-05	0.00011839	7.56e-05	0.000154535	0.000447359	6.09e-05	7.28e-05	0.00360039	0.000481945	0.000277986	9.63e-05	0.00116948	0.000118787	0.000709481	4.3e-05	0.000187193	9.69e-05	0.000113782	0.000792763	0.000124058	0.000901516	0.000177673	0.00010576	0.000142689	0.000201962	2.28e-05	0.000137276	0.0011697	0.000167853	0.00780432	8.2e-05	0.000141678	0.00160452	0.000955863	0.000107134	0.000150482	0	0.000222259	0.000109303	0.000491432	5.27e-05	0.00138281	0.000239491	0.000257963	0.000838044
620	0.000579804	0.000193755	0.00675465	0.000179236	6.7e-05	0.000117277	0.000110146	0.00015719	0.00046549	7.86e-05	7.71e-05	0.00397529	0.000508534	0.000298177	7.72e-05	0.00101498	0.00012498	0.000787797	0	0.00021123	0.000126063	0.000121292	0.000757343	0.000109903	0.000959541	0.000190356	0.000132216	0.000174044	0.000174027	4.26e-05	0.000177622	0.00108239	0.000169681	0.00799094	8.34e-05	7.03e-05	0.00163865	0.000963096	0.000100915	0.00016085	3.54e-05	0.000216426	0.000180119	0.000453021	5.92e-05	0.00165128	0.000261155	0.000294972	0.00062152
654	0.000393041	0.000130976	0.00602566	0.000154226	5.66e-05	0.000113284	4.68e-05	0.000111203	0.000410343	6.65e-05	6.34e-05	0.00369387	0.000502645	0.000273144	4.03e-05	0.000944113	0.000123678	0.000578485	0	0.000136647	6.69e-05	0.000107159	0.00057465	0.000105688	0.000900071	0.000182818	0.000102644	0.00014834	0.000121846	4.79e-05	0.000158827	0.000868721	0.000152278	0.00749101	4.72e-05	6.85e-05	0.00155484	0.000892729	6.49e-05	0.000151563	0	0.00017724	0.000122695	0.000266814	3.19e-05	0.0016053	0.000264364	0.000238583	0.000733055
687	0.000614306	0.000197619	0.00658617	0.000151969	8.32e-05	0.000111115	0.000113297	0.0001759	0.000440888	4.97e-05	6.8e-05	0.00392758	0.000499297	0.00031443	6.79e-05	0.000906464	0.000183849	0.000786791	7.36e-05	0.000268685	0.000125214	0.000177867	0.000909906	0.00014668	0.00102925	0.000207559	0.000146258	0.000149189	0.000218708	4.41e-05	0.000149335	0.00140927	0.000239811	0.00821753	8.92e-05	0.000202509	0.00173174	0.000950912	0.000162518	0.000147253	8.15e-05	0.000211399	0.000155216	0.00042974	7.84e-05	0.00153578	0.000219678	0.000291292	0.0021455
1106	0.000698353	0.000233314	0.00755126	0.000168928	7.65e-05	0.000134397	8.92e-05	0.000106914	0.000423987	6.62e-05	5.87e-05	0.00365209	0.000521728	0.000282294	7.97e-05	0.000913829	0.000121921	0.000816749	0	0.00011614	0.000117786	0.000110463	0.000676319	0.000106847	0.00100054	0.000205335	0.000120536	0.000172991	0.000138864	2.53e-05	0.000108857	0.000951251	0.000136	0.00777424	2.5e-05	0.000277577	0.00156489	0.000958076	6.09e-05	0.00014423	0	0.000171235	0.000112186	0.000437895	3.24e-05	0.00103577	0.000167929	0.000290054	0.000492562
1141	0.000456533	0.000156637	0.007425	0.000176593	7.08e-05	0.000138227	9.16e-05	0.000131256	0.000454064	7.79e-05	6.58e-05	0.00392875	0.000509326	0.000304154	5.34e-05	0.000953399	0.000125841	0.000709627	0	0.000147674	7.06e-05	0.000127872	0.000638201	0.0001	0.00109005	0.000216339	0.000122886	0.000130822	0.000151033	2.56e-05	0.000160277	0.000950479	0.00013803	0.00813515	5.14e-05	0.000130421	0.00166659	0.00096194	5.18e-05	0.000161397	0	0.000178419	0.000152052	0.000344515	3.09e-05	0.00215516	0.000336985	0.000332917	0.00071681
20	0.000946601	0.000314045	0.00849447	0.000190587	8.47e-05	0.000165835	7.66e-05	0.000142557	0.000366225	5.5e-05	6.15e-05	0.00256458	0.000374841	0.00020042	0.000114014	0.000921072	0.000160934	0.00103894	0	0.000155142	0.000312259	0.000124311	0.000699557	0.0001039	0.000767164	0.000167002	7.65e-05	0.000360975	0.000151579	3.61e-05	8.01e-05	0.00100887	0.000169644	0.00565051	6.77e-05	4.78e-05	0.00113406	0.000680103	6.95e-05	0.000113936	0	0.000143079	8.51e-05	0.000680395	3.32e-05	0.00146843	0.000253011	0.00021995	0.000939786
42	0.000765338	0.000246371	0.00820181	0.000172517	7.82e-05	0.00016715	6.27e-05	0.000116593	0.000423061	6.3e-05	5.09e-05	0.00327609	0.000444464	0.000267801	8.41e-05	0.000915171	0.000117105	0.000855568	0	0.000167797	0.000115669	0.000109902	0.000563546	9.13e-05	0.000899387	0.00019584	9.56e-05	0.00014197	0.000109086	0	0.000176885	0.000793635	0.000120707	0.0067798	5.05e-05	2.27e-05	0.00143436	0.000861558	4.86e-05	0.000137304	0	0.000143819	0.000186181	0.000481182	3.56e-05	0.00162904	0.000268505	0.000269242	0.000640898
60	0.000379162	0.000120316	0.00684447	0.000167772	6.42e-05	0.000153758	9.49e-05	8.88e-05	0.000425142	9.98e-05	7.02e-05	0.00380148	0.000513688	0.000300835	3.68e-05	0.000898437	0.000174006	0.000634978	0	0.000120266	7.84e-05	0.000126669	0.000700321	0.000107819	0.00108608	0.000239245	0.000148002	0.000138414	0.000162691	2.48e-05	8.8e-05	0.000954843	0.000150767	0.00782005	3.88e-05	3.82e-05	0.00164214	0.00091193	0.000139154	0.000162914	0	0.00018733	8.06e-05	0.000281292	4.73e-05	0.00156019	0.000258754	0.000285494	0.00160085
63	0.000883567	0.000302017	0.00898443	0.000194978	6.8e-05	0.000181724	9.59e-05	0.000137172	0.0004472	9.39e-05	6.5e-05	0.00373559	0.000502357	0.000282545	0.000115929	0.000956773	0.00014438	0.00102805	0	0.000195421	0.000165751	0.000133153	0.000699172	0.000115959	0.00104166	0.000223564	0.000144661	0.0002057	0.000207223	2.46e-05	0.000165693	0.000947414	0.000156605	0.00790529	6.94e-05	9.33e-05	0.00159509	0.000944982	0.000104957	0.000133089	2.65e-05	0.000203253	0.000177268	0.000620009	5.18e-05	0.00181746	0.000297544	0.000333035	0.000704283
91	0.000422463	0.000138023	0.00781416	0.000191545	6.76e-05	0.000150709	0.000136431	7.9e-05	0.000505667	8.33e-05	7.68e-05	0.00377853	0.000530954	0.000302127	3.63e-05	0.000990532	0.00014163	0.0007087	0	0.000129975	6.85e-05	0.000149103	0.000717186	0.000108745	0.00106821	0.000226871	0.000142732	0.000139602	0.000205374	5.43e-05	0.000107063	0.00110625	0.000184182	0.00811688	4.69e-05	8.16e-05	0.00159381	0.000927206	0.000107241	0.000152397	2.35e-05	0.000208466	0.000109424	0.000346016	4.26e-05	0.00132607	0.000206689	0.000301168	0.00114988
139	0.000842613	0.000270801	0.0104321	0.000252802	0.00014815	0.000184165	0.000600561	0.00015668	0.00121699	0.000194309	0.000135767	0.00194629	0.00025946	0.000145475	7.87e-05	0.00213509	9.79e-05	0.00129919	0	0.000126176	0	7.57e-05	0.000447986	5.45e-05	0.00065096	0.000119366	8.45e-05	0.000156529	0.000846032	0	7.31e-05	0.000681887	9.66e-05	0.0044727	5.73e-05	4.13e-05	0.000889799	0.000497597	0.000137285	8.61e-05	1.93e-05	0.000792867	7.07e-05	0.00109447	4.77e-05	0.00116483	0.000182252	0.000178254	0.000632263
140	0.000208163	7.3e-05	0.00407587	9.27e-05	4.59e-05	8.58e-05	7.36e-05	6.75e-05	0.00044749	8.09e-05	5.15e-05	0.00321624	0.000434831	0.000241727	0	0.00120049	7.85e-05	0.000426076	0	0.000274591	3.65e-05	0.000111102	0.000672381	9.89e-05	0.000708585	0.000138353	8.67e-05	8.53e-05	0.000160063	2.32e-05	0.000223213	0.00104708	0.000149858	0.0069639	0.000117117	5.73e-05	0.00145055	0.000837708	6.84e-05	0.000123232	3.07e-05	0.000195192	0.000229072	0.00022338	7.04e-05	0.00287945	0.000434145	0.000206448	0.000420225
200	0.000317788	0.000107277	0.00512724	0.000115154	5.18e-05	0.000109994	5.27e-05	6.66e-05	0.000471835	5.72e-05	6.84e-05	0.00331924	0.00045555	0.000249226	0	0.00120114	0.00012142	0.000544153	0	0.000246863	4.86e-05	0.000111513	0.000695845	8.44e-05	0.000786317	0.000179859	0.000100086	0.000110932	0.000161956	0	0.000225348	0.000981693	0.000176503	0.00698645	7.67e-05	0.000122178	0.00148952	0.000824758	6.35e-05	0.0001357	4.2e-05	0.000169992	0.000185607	0.000262402	4.95e-05	0.00304953	0.000496318	0.000228728	0.000410654
343	0.0005399	0.000171723	0.00635697	0.000141859	5.36e-05	0.000122091	6.58e-05	7.74e-05	0.000438201	6.52e-05	6.81e-05	0.00343295	0.000437191	0.000233525	6.09e-05	0.000995731	0.000129018	0.000656589	0	0.000144545	0.000119881	0.000100533	0.000500048	8.13e-05	0.000811493	0.000175092	0.000105987	0.000173624	0.000125448	3.84e-05	0.000108511	0.00079127	0.000139644	0.00697184	4e-05	2.66e-05	0.00146547	0.000858851	8.32e-05	0.000128656	3.79e-05	0.000171077	0.000108794	0.000393453	3.38e-05	0.00142644	0.000236895	0.000234622	0.000838668
569	0.000488553	0.000161264	0.00680968	0.000169277	7.65e-05	0.000136635	6.82e-05	7.65e-05	0.000441014	7.11e-05	6.48e-05	0.00319622	0.000431943	0.000228311	6.45e-05	0.000983079	0.000159182	0.000722092	0	0.000210482	0.00017463	0.000136719	0.000708243	0.000103064	0.000830236	0.000170229	9.13e-05	0.000319932	0.000175814	2.86e-05	0.000113535	0.00110907	0.000179438	0.00678742	7.51e-05	6.63e-05	0.00141174	0.000769582	6.15e-05	0.000124264	0	0.000157336	0.000132285	0.000387648	4.53e-05	0.00164149	0.000249023	0.000261097	0.000637819
685	0.00062412	0.000214124	0.00704837	0.000180924	7.07e-05	0.000128875	9.05e-05	0.000205566	0.000406366	4.67e-05	6.09e-05	0.00290397	0.000391445	0.000235395	7.59e-05	0.000972348	0.000285286	0.000890364	0	0.000248562	0.000329197	0.000189216	0.00110521	0.000161004	0.000738918	0.000155968	9.34e-05	0.000478255	0.000170751	2.95e-05	9.43e-05	0.00159048	0.000238982	0.00631731	0.000106031	6.1e-05	0.00130108	0.000759328	0.000113018	0.000115441	5.15e-05	0.000207176	0.000129128	0.000572992	7.47e-05	0.00212284	0.000338994	0.000252975	0.00179766
764	0.000485499	0.000152957	0.00700028	0.000183476	7.63e-05	0.000125217	6.3e-05	0.000126126	0.000400273	4.45e-05	5.73e-05	0.00327041	0.000466833	0.000231179	5.72e-05	0.000878337	0.000196831	0.000804236	0	0.000182755	0.000194113	0.000169989	0.000789614	0.000134614	0.000926606	0.000180633	0.000122071	0.000389286	0.000152764	0	0.000100357	0.00119815	0.000190909	0.00740312	4.93e-05	7.49e-05	0.00151211	0.000839031	6.95e-05	0.000148842	2.27e-05	0.000174904	8.68e-05	0.000378776	5.15e-05	0.00142248	0.000231136	0.000273865	0.000808527
271	0.00390012	0.00126793	0.0104046	0.000253782	9.02e-05	0.000163038	0.000116586	0.000571787	0.000419052	6.76e-05	6.5e-05	0.000694047	0.000103333	5.09e-05	0.000537739	0.00097107	9.95e-05	0.00151681	0.00014352	9.01e-05	0.00157819	0.000134514	0.000741261	0.000141187	0.00022296	4.3e-05	2.3e-05	0.000515262	0.000217655	0	2.55e-05	0.00121561	0.000180414	0.00157009	2.89e-05	5.27e-05	0.000315074	0.000188219	7.01e-05	3.15e-05	8.07e-05	0.000212972	4.01e-05	0.00165931	2.91e-05	0.0003893	4.73e-05	6.07e-05	0.00085767
329	0.00351148	0.00117673	0.0101176	0.000275199	9.2e-05	0.000196819	8.27e-05	0.000360022	0.000377004	4.82e-05	4.99e-05	0.000703811	9.37e-05	4.72e-05	0.000473735	0.000896323	0.000121005	0.00141096	0.000104928	8.82e-05	0.00133781	0.000153603	0.000898333	0.000142191	0.000250015	5.27e-05	0	0.000558954	0.000188922	5.24e-05	0	0.00135905	0.000211328	0.00149679	0	0.000113442	0.000346751	0.000181574	7.24e-05	2.93e-05	5.07e-05	0.000220027	3.49e-05	0.00150878	0	0.000536775	9.48e-05	6.18e-05	0.000814071
342	0.00050111	0.000160548	0.00797828	0.000192489	8.04e-05	0.000178339	0.000143657	0.000120057	0.000569129	6.37e-05	6.85e-05	0.00114273	0.000142821	9.73e-05	5.15e-05	0.00120293	6.97e-05	0.000811252	5.49e-05	0.000104016	7.67e-05	0.000187821	0.000839845	0.000122555	0.000333701	6.42e-05	4.34e-05	0.000143556	0.000188319	0	3.98e-05	0.0012297	0.000181913	0.00238408	0	5.71e-05	0.000465717	0.000285154	5.83e-05	4.06e-05	3.29e-05	0.000257625	5.78e-05	0.000454392	3.3e-05	0.000423316	6.54e-05	9.72e-05	0.000434703
380	0.000711422	0.000230937	0.00861115	0.000215681	0.000111559	0.000197932	9.45e-05	0.000207754	0.000487631	5.86e-05	5.5e-05	0.00101739	0.000151168	7.82e-05	8.03e-05	0.00103694	6.13e-05	0.000890496	3.81e-05	9.58e-05	7.09e-05	0.000109337	0.00061077	9.62e-05	0.000305011	7.03e-05	3.67e-05	0.000104858	0.000130394	4.62e-05	3.94e-05	0.000989056	0.000132204	0.00210663	3.03e-05	8.27e-05	0.000451197	0.000251437	8.9e-05	4.02e-05	4.08e-05	0.000154668	3.49e-05	0.000475118	0	0.000382957	5.8e-05	9.94e-05	0.00131113
454	0.00133777	0.000433957	0.01038	0.000233531	9.64e-05	0.000242974	0.0001364	0.000486903	0.000491283	7.54e-05	8.61e-05	0.00119041	0.000167247	0.000100103	0.000166991	0.00109208	8.62e-05	0.00132593	3.99e-05	0.00010804	0.000279179	0.000146437	0.000825117	0.000137819	0.000352075	7.82e-05	5.07e-05	0.000270686	0.000229652	3.61e-05	0	0.0012778	0.000202319	0.00254088	0	0.000132774	0.000517525	0.000306567	7.38e-05	5.36e-05	4.5e-05	0.000237746	0	0.000994181	0	0.000500322	7.85e-05	0.000106431	0.000847753
495	0.000305156	0.000104188	0.00718245	0.000186979	8.59e-05	0.000146182	7.24e-05	6.55e-05	0.000509096	7.86e-05	9.16e-05	0.00122492	0.000168367	8.75e-05	2.31e-05	0.00102409	5.16e-05	0.000595022	5.62e-05	6.24e-05	0	0.000138675	0.000628762	0.000104797	0.000371967	8.24e-05	3.91e-05	8.6e-05	0.000127902	0	0	0.000934366	0.000156001	0.00237026	0	4e-05	0.000471265	0.000293954	6.35e-05	3.72e-05	0	0.000210293	4.75e-05	0.000209771	0	0.00049961	8.72e-05	0.00011727	0.000751559
520	0.000565578	0.000206265	0.00819265	0.000192931	7.92e-05	0.000178105	9.24e-05	8.45e-05	0.000530768	6.24e-05	7.23e-05	0.00132263	0.000168874	0.000100084	5.05e-05	0.00104338	8.05e-05	0.000865319	0.000168768	7.59e-05	7.34e-05	0.000186839	0.00085445	0.000157977	0.000447256	7.85e-05	5.12e-05	0.000134804	0.000166035	5.71e-05	5.09e-05	0.00125072	0.000227902	0.00274664	2.65e-05	3.86e-05	0.000550859	0.000340151	7.2e-05	4.33e-05	0.000143958	0.000212726	5.13e-05	0.000414111	5.28e-05	0.000642713	9.83e-05	9.65e-05	0.000733099
573	0.000379863	0.000124962	0.00461864	0.000114391	3.76e-05	9.11e-05	5.92e-05	0.000117903	0.000360882	4.18e-05	4.59e-05	0.00089624	0.000130918	7.98e-05	3.83e-05	0.00121151	4.33e-05	0.000488793	9.8e-05	0.000133668	6.75e-05	9.49e-05	0.000548802	9.62e-05	0.00020038	5.21e-05	2.51e-05	9.67e-05	0.000133286	3.69e-05	4.88e-05	0.000899228	0.00014771	0.00197523	4.13e-05	0.000119037	0.000424557	0.000252178	7.71e-05	3.72e-05	3.92e-05	0.000172922	7.29e-05	0.000262693	3.26e-05	0.000485716	6.91e-05	5.58e-05	0.00098918
604	0.000485272	0.000155919	0.0056313	0.000150612	5.37e-05	0.000125994	7.16e-05	0.000102387	0.000397264	5.9e-05	4.89e-05	0.000910894	0.000132618	6.68e-05	5.34e-05	0.00113036	7.14e-05	0.000604025	8.19e-05	0.000103133	0.000100863	0.000111258	0.000649318	8.34e-05	0.000232973	5.16e-05	2.24e-05	0.0001245	0.000104975	2.99e-05	4.68e-05	0.00100027	0.000164264	0.00193103	0	0	0.000443997	0.000232331	8.06e-05	3.89e-05	7.06e-05	0.000157764	6.33e-05	0.000306446	3.17e-05	0.000812129	0.000132533	6.8e-05	0.00144599
657	0.000307333	8.71e-05	0.00578669	0.000144354	5.85e-05	0.000120958	6.93e-05	7.1e-05	0.000441159	7.84e-05	8.05e-05	0.00106656	0.000143023	6.94e-05	3.65e-05	0.00104153	6.43e-05	0.000554534	0.000204081	0.000105777	5.28e-05	0.00014434	0.000791762	0.000138215	0.000280025	5.51e-05	3.08e-05	0.000104768	0.000160579	6.5e-05	3.66e-05	0.00122022	0.000205414	0.00225085	0	0.000123939	0.000455495	0.000290638	8.85e-05	4.57e-05	0.000195887	0.000183136	4.54e-05	0.000229481	4.31e-05	0.000590116	9.09e-05	7.47e-05	0.00130937
681	0.000299014	0.000110853	0.00608641	0.000161737	8.2e-05	0.000141186	5.39e-05	6.61e-05	0.000433725	6.71e-05	6.6e-05	0.00102455	0.000149696	7.49e-05	0	0.00106718	5.64e-05	0.000525107	9.56e-05	9.76e-05	3.22e-05	0.000135512	0.000645235	0.000107108	0.00030785	4.69e-05	3.86e-05	8.73e-05	0.000115053	0	5.34e-05	0.000985497	0.000164729	0.00216139	0	7.02e-05	0.000440635	0.000263949	0.00014494	3.44e-05	5.97e-05	0.000159625	4.48e-05	0.000208923	3.3e-05	0.000554157	8.6e-05	7.18e-05	0.000846011
777	0.00253106	0.000866341	0.00990893	0.000217234	7.92e-05	0.000174169	0.00011027	0.000424624	0.00037985	4.86e-05	6.03e-05	0.00099899	0.000130714	7.13e-05	0.000353757	0.000930694	8.1e-05	0.00136508	0.000113832	9.32e-05	0.00066188	0.000104943	0.000587224	0.000106974	0.00028726	5.81e-05	3.09e-05	0.000364572	0.000161558	3.23e-05	3.79e-05	0.000960727	0.000157594	0.00206712	0	0.000150344	0.000438554	0.000243744	8.66e-05	4.41e-05	9.47e-05	0.000215802	4.05e-05	0.00132446	2.21e-05	0.000603991	9.59e-05	6.71e-05	0.00101519
789	0.000481132	0.000177298	0.00753995	0.000193045	7.32e-05	0.00015317	0.000110516	0.000106603	0.000467147	0.00010569	8.07e-05	0.00154738	0.000192335	0.000126505	4.89e-05	0.00109941	6.65e-05	0.000775312	5.46e-05	0.000127529	6.82e-05	0.000151235	0.000798244	0.000129304	0.000457478	8.3e-05	5.24e-05	0.000111132	0.000167138	7.92e-05	7.96e-05	0.00117474	0.000190191	0.00319373	3.93e-05	0.000332477	0.00063116	0.000370693	0.000103896	7.27e-05	8.78e-05	0.000237248	7.23e-05	0.000382816	6.03e-05	0.00123672	0.000209352	0.000111723	0.000997525
5	0.000493817	0.000151708	0.00771185	0.000172626	8.08e-05	0.000164872	0.000136508	7.4e-05	0.000559269	8.45e-05	8.33e-05	0.00158788	0.000217407	0.000122146	4.55e-05	0.00114826	6.67e-05	0.00079989	5.73e-05	0.000136903	6.43e-05	0.000176087	0.000776048	0.00011908	0.000467188	9.8e-05	6.7e-05	0.000126188	0.000215446	0	8.95e-05	0.00119619	0.000187301	0.00335102	3.72e-05	4.09e-05	0.000666287	0.000395875	7.71e-05	6.24e-05	3.36e-05	0.000218045	5.41e-05	0.000431637	4.43e-05	0.00141534	0.000235379	0.00011916	0.000681501
9	0.000668059	0.000231727	0.00825054	0.000205193	7.63e-05	0.000155642	0.000111864	6.88e-05	0.00052022	8.78e-05	7.07e-05	0.00154833	0.000204728	0.000109244	8.43e-05	0.00108697	7.78e-05	0.000929045	8.94e-05	0.000121315	8.39e-05	0.000151628	0.000846622	0.000138395	0.000457824	9.62e-05	5.65e-05	0.000125439	0.00017007	4.56e-05	8.41e-05	0.00124813	0.00019274	0.00315421	3.87e-05	9.56e-05	0.000660314	0.000394107	9.75e-05	5.06e-05	7.94e-05	0.000261476	6.88e-05	0.00048667	6.16e-05	0.0016268	0.000267884	0.000112905	0.00119655
28	0.000562929	0.000195878	0.00876323	0.000225961	9.3e-05	0.000165933	0.000132211	9.46e-05	0.000537375	9.68e-05	8.54e-05	0.00167677	0.00022429	0.000131037	6.64e-05	0.00119475	8.52e-05	0.000961784	9.05e-05	0.000129645	9.55e-05	0.000163299	0.000792633	0.000118835	0.000499777	9.64e-05	6.38e-05	0.000164722	0.000202822	3.32e-05	0.000100978	0.00117038	0.000179715	0.00333786	3.62e-05	7.36e-05	0.000693121	0.00042663	8.13e-05	6.72e-05	4.64e-05	0.000264471	8.5e-05	0.000503507	5.26e-05	0.0013776	0.000225887	0.000125784	0.000523186
35	0.000612137	0.00020716	0.00817223	0.000209982	8.66e-05	0.000146677	9.43e-05	6.14e-05	0.000481115	6.17e-05	6.66e-05	0.00145652	0.000202472	9.56e-05	6.28e-05	0.00105689	8.55e-05	0.000916633	7.39e-05	0.000139714	9.93e-05	0.00013841	0.000687229	0.000112539	0.000425433	9.58e-05	5.02e-05	0.000138751	0.000173923	3.17e-05	0.000163393	0.00106414	0.000186805	0.00297827	3.73e-05	0	0.000618946	0.00036224	7.87e-05	5.73e-05	3.77e-05	0.000216223	0.000137233	0.000458329	5.82e-05	0.00186229	0.000309219	0.000114382	0.00101485
57	0.000437773	0.000142851	0.00769011	0.00018888	8.6e-05	0.000160155	0.000111422	6.94e-05	0.000535282	7.56e-05	7.51e-05	0.00190607	0.000252695	0.000139132	4.44e-05	0.00109217	6.96e-05	0.000796394	0.000175739	0.000166716	6.2e-05	0.000174021	0.000979382	0.00014206	0.00050351	9.81e-05	7.49e-05	0.000127029	0.000164147	3.58e-05	0.000118466	0.00139853	0.000226334	0.00358041	4.41e-05	5.07e-05	0.000789279	0.000434977	7.53e-05	8.42e-05	0.00013043	0.00021264	0.000125987	0.000346397	6.95e-05	0.00203439	0.00031781	0.000123045	0.000957429
65	0.000494513	0.000165432	0.00765184	0.000216365	6.26e-05	0.00013519	7.08e-05	0.000105355	0.000444276	6.18e-05	7.53e-05	0.00150315	0.000191962	0.000120641	4.6e-05	0.00096086	6.24e-05	0.000754552	6.69e-05	0.000119761	6.45e-05	0.000156796	0.000810626	0.000113469	0.000453854	8.72e-05	5.16e-05	0.000123756	0.000138785	7.06e-05	0.000102025	0.00117143	0.000175831	0.00308168	0	6.86e-05	0.000627754	0.000396716	9.54e-05	5.49e-05	4.25e-05	0.000209201	8.85e-05	0.000347251	7.32e-05	0.00199331	0.000335698	0.000111689	0.00086603
88	0.000278392	0.000104433	0.0069085	0.00017539	4.42e-05	0.000125576	8.54e-05	7.12e-05	0.000410351	6.53e-05	4.44e-05	0.00153393	0.000191801	0.000118586	0	0.00101004	7.58e-05	0.000571685	2.67e-05	0.000192956	3.28e-05	0.000176024	0.00087001	0.00013465	0.000467946	8.84e-05	5.55e-05	0.000101801	0.000153479	4.38e-05	0.000147002	0.00128214	0.000205243	0.00306178	6.81e-05	0	0.000666149	0.00037819	0.000101338	5.76e-05	5.85e-05	0.000154702	0.000155889	0.000220574	5.5e-05	0.00187594	0.000307097	0.000132265	0.00125086
671	0.000401688	0.000128915	0.00600562	0.000125504	5.88e-05	0.000112466	5.93e-05	5.75e-05	0.000455298	6.01e-05	6.86e-05	0.000267513	3.81e-05	0	4.07e-05	0.00120752	4.71e-05	0.000591335	2.3e-05	0.00011548	4.87e-05	0.000205553	0.00102663	0.000149205	9.66e-05	0	0	9.33e-05	0.00014053	0.000121858	2.45e-05	0.00161321	0.000255084	0.000584801	0	0.000309102	0.000111102	7.83e-05	0.000128881	0	3.57e-05	0.000173259	3.06e-05	0.000292278	2.94e-05	0.000447872	0	0	0.00224781
95	0.000348521	0.000126695	0.0065555	0.000143719	7.98e-05	0.000120723	7.41e-05	0.000142651	0.000504629	7.33e-05	6.93e-05	0.000314384	3.9e-05	0	4.11e-05	0.00123919	3.72e-05	0.000636036	3.64e-05	0.00015546	5.34e-05	0.000204083	0.00103052	0.000169491	0.000105254	0	0	0.0001	0.000135914	5.37e-05	0	0.00162416	0.000243629	0.000572189	0	6.48e-05	0.000110545	6.84e-05	7.08e-05	0	5.86e-05	0.000216954	0	0.000287238	3.77e-05	0.000538621	0	0	0.00114996
124	0.000331156	0.000117678	0.00695538	0.000165498	8.15e-05	0.000146278	0.000115313	8.25e-05	0.00056151	7.99e-05	6.82e-05	0.000305465	0	0	3.48e-05	0.00144027	0	0.000632583	8.8e-05	0.0001412	3.82e-05	0.000261936	0.00122271	0.000185343	0.000129536	0	0	0.000115197	0.000214585	4.72e-05	0	0.00182362	0.000278728	0.000625214	0	9.14e-05	0.000151232	7.23e-05	8.25e-05	0	4.35e-05	0.000226434	0	0.000311833	3.61e-05	0.000531785	0	0	0.000698547
126	0.000279215	0.000103477	0.00649927	0.000138954	7.44e-05	0.000123192	9.55e-05	7.69e-05	0.000511784	5.81e-05	8.52e-05	0.000309659	3.32e-05	0	0	0.00125791	4.7e-05	0.000622885	0.00012718	0.000138605	3.12e-05	0.000302356	0.00152133	0.000222631	0.000103965	0	0	9.38e-05	0.000197083	8.79e-05	0	0.00226924	0.000361428	0.000651514	0	0.000187289	0.000139249	7.75e-05	0.00012074	0	8.67e-05	0.000236953	0	0.000244155	4.39e-05	0.000535672	0	0	0.0016205
152	0.00207491	0.000727922	0.0111054	0.000273834	9.89e-05	0.000234718	9.66e-05	0.000532604	0.000466528	4.85e-05	4.6e-05	0.000298874	3.56e-05	0	0.000306298	0.00108022	7.95e-05	0.0014991	5.09e-05	0.000104075	0.000577381	0.000211705	0.00107733	0.000186848	0.000107346	0	0	0.000431479	0.000170425	3.85e-05	0	0.00172612	0.000260027	0.000560374	0	5e-05	0.000126679	6.57e-05	7.87e-05	0	6.65e-05	0.000235348	0	0.00133841	0	0.000354033	0	0	0.000975884
175	0.000513613	0.000216702	0.00864304	0.000200345	8.82e-05	0.000139954	7.37e-05	6.6e-05	0.000519497	9.34e-05	7.39e-05	0.00038917	5.06e-05	0	5.03e-05	0.00116455	3.76e-05	0.000837285	7.25e-05	0.000115189	6.37e-05	0.000219782	0.00120982	0.000183963	0.000119705	0	0	0.000141266	0.000167345	5.13e-05	0	0.00180498	0.000277902	0.000751561	0	4.88e-05	0.000179951	9.19e-05	7.6e-05	0	9.27e-05	0.000242403	0	0.000401994	0	0.000451197	6.5e-05	0	0.000512868
219	0.000283134	9.55e-05	0.0080229	0.000177837	7.24e-05	0.000168772	9.12e-05	5.69e-05	0.000516237	8.32e-05	6.97e-05	0.000497506	5.62e-05	0	0	0.00127193	0	0.000631807	2.57e-05	9.81e-05	0	0.000238774	0.00108694	0.00016575	0.000172172	2.64e-05	0	8.66e-05	0.00013832	4.53e-05	0	0.00163514	0.000245177	0.000913148	0	0	0.000189853	0.000114987	7.33e-05	0	4.09e-05	0.000229219	0	0.000269599	0	0.000540175	0	0	0.000800038
228	0.000549852	0.000184821	0.0091604	0.000259529	7.2e-05	0.000168079	0.000105762	5.91e-05	0.000524234	9.11e-05	7.38e-05	0.000419967	4.62e-05	0	5.05e-05	0.00122314	3.61e-05	0.000902978	6.71e-05	8.28e-05	6.12e-05	0.000239223	0.0010295	0.000162719	0.000142341	0	0	0.000133311	0.000164837	0	0	0.00155893	0.0002639	0.000817492	0	4.25e-05	0.000153822	0.000116896	5.58e-05	0	7.01e-05	0.000244807	0	0.000407192	0	0.000466594	0	0	0.000628586
283	0.00331791	0.00113441	0.0124614	0.000324589	0.000114333	0.000249667	0.000121425	0.000291591	0.000439211	8.39e-05	5.24e-05	0.000318399	4.02e-05	0	0.000445271	0.00115891	9.47e-05	0.00175841	5.55e-05	0.000106148	0.000952225	0.00023925	0.00123878	0.000195746	0.000116729	0	0	0.000497398	0.000215138	0	0	0.00195698	0.000279869	0.000660376	0	5.36e-05	0.000125891	8.54e-05	5.73e-05	0	8.28e-05	0.000283726	0	0.00182497	0	0.000407036	0	3.73e-05	0.000852985
388	0.000437827	0.000147145	0.00905711	0.000218094	7.52e-05	0.000151703	0.000108647	5.66e-05	0.00062632	9.54e-05	0.000103954	0.000351089	4.89e-05	0	4.06e-05	0.00126514	2.59e-05	0.000885946	5.68e-05	0.000100259	3.35e-05	0.000268624	0.00128097	0.000227822	0.000144482	0	0	9.43e-05	0.000186012	0	0	0.00190474	0.000295676	0.00065741	0	0.000152431	0.00014837	0.000104883	6.42e-05	0	5.73e-05	0.00028095	0	0.000352416	3.27e-05	0.000488747	0	2.78e-05	0.000645334
407	0.00283791	0.000973873	0.0131954	0.000302561	0.000116521	0.000325188	0.000192294	0.000595528	0.000481608	7.54e-05	7.49e-05	0.000323133	3.51e-05	0	0.000403836	0.00108478	0.000102072	0.00185213	3.45e-05	8.83e-05	0.00106813	0.000216617	0.00106725	0.000175539	0.000121621	2.92e-05	0	0.000673738	0.000255607	3.66e-05	0	0.00177808	0.000255376	0.000605822	0	7.81e-05	0.000128604	7.99e-05	8.31e-05	0	4.87e-05	0.000284108	0	0.00181769	3.06e-05	0.000372714	0	0	0.00143008
421	0.000446913	0.000153845	0.00914399	0.000212703	8.44e-05	0.000158508	0.000138974	8.98e-05	0.000549905	7.62e-05	8.55e-05	0.000384193	4.43e-05	0	3.86e-05	0.00127243	4.83e-05	0.000880027	7.42e-05	8.51e-05	8.01e-05	0.000286048	0.00128454	0.000217107	0.000151584	3.09e-05	0	0.000150097	0.000237194	7.29e-05	0	0.00198617	0.000339353	0.000757338	0	4.12e-05	0.000164002	8.72e-05	0.000148074	0	4.6e-05	0.00030135	0	0.000416299	3.84e-05	0.000541291	0	3.29e-05	0.00128754
6	0.000249794	8.41e-05	0.0083805	0.000212854	8.3e-05	0.00018928	0.000137043	0.000122274	0.000616811	9.73e-05	9.58e-05	0.000756133	0.000107509	6.79e-05	0	0.001285	3.03e-05	0.000678238	0	0.000124682	0	0.000296599	0.00131746	0.0001996	0.00025813	0	0	0.00011436	0.000236322	0	0	0.00196598	0.000301515	0.00152229	0	5.05e-05	0.000350491	0.000209901	6.83e-05	0	3.2e-05	0.000266271	4.62e-05	0.00028353	0	0.000639626	0	6.94e-05	0.000578177
97	0.000236421	9.12e-05	0.00463282	0.000108599	4.28e-05	9.61e-05	4.47e-05	4.57e-05	0.00040866	6.08e-05	3.87e-05	0.00476989	0.000604533	0.000343127	2.03e-05	0.00109475	4.22e-05	0.000418577	2.96e-05	0.000118874	4.18e-05	0.000146692	0.000797883	0.00011459	0.000803338	0.000149835	0.000102473	9.97e-05	0.00010996	3.98e-05	0	0.00133247	0.00023984	0.0103428	3.37e-05	0.000187725	0.00218582	0.00120227	9.95e-05	0.000203615	2.86e-05	0.000149807	4.89e-05	0.000189856	0	0.000513101	8.72e-05	0	0.000896973
123	0.000218749	6.74e-05	0.00471548	0.000102699	4.45e-05	8.92e-05	3.61e-05	9.34e-05	0.000362715	7.62e-05	6.16e-05	0.000577347	9.09e-05	4.09e-05	0	0.00110178	2.26e-05	0.000389963	0	9.37e-05	2.27e-05	0.000155463	0.000858093	0.000141504	0.000173189	2.44e-05	0	9.4e-05	9.83e-05	0	0	0.00129486	0.000217603	0.00124147	0	8.71e-05	0.000279728	0.000149517	6.65e-05	0	3.18e-05	0.000165734	4.43e-05	0.000142034	2.73e-05	0.000567145	7.97e-05	0	0.000718528
415	0.000353498	0.000131333	0.00638221	0.000148296	6.53e-05	0.000126104	7.25e-05	6.96e-05	0.000497445	7.91e-05	5.44e-05	0.000596727	9.58e-05	0	4.05e-05	0.00125549	6.27e-05	0.000593959	0	0.000121942	7.48e-05	0.000228911	0.00118414	0.000181153	0.000230014	4.1e-05	0	0.000155525	0.000150458	2.66e-05	0	0.00181787	0.000285788	0.00135644	0	7.85e-05	0.000298013	0.000177399	0.00011124	0	0	0.000190833	3.27e-05	0.000281169	3.97e-05	0.00074632	0.000119441	3.55e-05	0.000814229
436	0.000170714	5.39e-05	0.0053814	0.000125634	5.61e-05	0.000155866	8.71e-05	3.82e-05	0.000458428	9.43e-05	6.9e-05	0.000349212	3.85e-05	2.37e-05	0	0.00108485	0	0.000443023	0	0.000126827	0	0.00023108	0.00121432	0.000181293	0.00011175	0	0	8.63e-05	0.000145054	0	0	0.00185056	0.000305769	0.000675108	0	8.53e-05	0.000150889	7.66e-05	6.46e-05	0	0	0.000196307	0	0.00017939	3.47e-05	0.000599409	0.000104253	0	0.000550977
651	0.000408344	0.000140905	0.00644965	0.000165624	5.88e-05	0.000128655	0.000160975	0.000116276	0.000422409	6.81e-05	4.96e-05	0.000644095	9.48e-05	4.76e-05	4.77e-05	0.00114208	6.89e-05	0.000675505	0	0.000137154	7.92e-05	0.000242103	0.00125873	0.000186988	0.000226515	3.88e-05	0	0.000144733	0.000206466	2.42e-05	4.56e-05	0.00188444	0.000298091	0.00141124	3.86e-05	0.000127883	0.000296291	0.00015829	7.38e-05	2.15e-05	0	0.000253011	6.25e-05	0.000336938	0	0.00061367	0.000101326	5e-05	0.0011872
655	0.000328492	0.000112674	0.00652776	0.000136556	5.31e-05	0.00014504	9.53e-05	0.000105269	0.000454713	6.84e-05	5.62e-05	0.000548346	7.26e-05	4.1e-05	0	0.00108877	5.64e-05	0.000582327	0	0.000104773	6.84e-05	0.000187251	0.00103048	0.000169994	0.000172687	3.21e-05	0	0.000121542	0.000180682	6.01e-05	3.16e-05	0.00155308	0.000272828	0.00110242	0	0.000273269	0.0002478	0.000152105	0.000115041	0	0	0.000183718	4.79e-05	0.000253077	0	0.000565913	9.72e-05	3.36e-05	0.00133172
682	0.000405516	0.000143247	0.00713014	0.000172258	6.04e-05	0.000130432	7.7e-05	0.000102869	0.000469107	7.63e-05	6.81e-05	0.000619663	9.15e-05	4.03e-05	4.68e-05	0.00115841	3.83e-05	0.000646659	0	0.000141112	6.31e-05	0.000187811	0.000976717	0.000170803	0.000186384	3.78e-05	0	0.000138731	0.00015364	0	3.08e-05	0.00150178	0.000236808	0.0012901	0	0.000234249	0.000260164	0.000153652	6.32e-05	0	0	0.000194201	0	0.000296659	0	0.000569678	9.09e-05	4.48e-05	0.000601152
814	0.000277514	9.09e-05	0.00631103	0.00014136	5.58e-05	0.000144103	8.25e-05	9.3e-05	0.000460705	7.98e-05	6.44e-05	0.00103495	0.000133223	7.3e-05	3.06e-05	0.00110381	4.52e-05	0.000506487	0	0.000105187	3.43e-05	0.000208613	0.000924704	0.000152649	0.000292754	6.04e-05	0	0.00010158	0.000157172	3.63e-05	4.68e-05	0.00147215	0.000243311	0.00220081	0	0.000184102	0.000447026	0.000282545	6.3e-05	4.52e-05	0	0.000198838	6e-05	0.00023825	0	0.000586018	0.000108349	6.95e-05	0.000706177
873	0.000303913	0.000105766	0.00677226	0.000155868	6.14e-05	0.000144526	5.48e-05	6.5e-05	0.00042754	6.97e-05	5.18e-05	0.000915675	0.000126596	7.37e-05	2.58e-05	0.00115512	5.47e-05	0.000554616	0	8.4e-05	3.63e-05	0.000163577	0.000827394	0.00012128	0.000318491	6.21e-05	0	0.000120131	0.000107275	3.77e-05	0	0.00125897	0.000208869	0.00197412	0	9.12e-05	0.000403156	0.000248053	4.65e-05	0	0	0.00018061	0	0.000248649	0	0.000664415	0.000112019	8.25e-05	0.000469777
925	0.00145936	0.000494456	0.00951286	0.000225294	8.4e-05	0.00021404	0.00011498	0.000242733	0.000443152	5.87e-05	5.86e-05	0.000734875	0.000106437	6.07e-05	0.000202232	0.00107354	6.13e-05	0.00115416	0	7.33e-05	0.000330825	0.000173719	0.000885792	0.000153298	0.000240955	3.83e-05	2.96e-05	0.000260543	0.000139721	4.14e-05	0	0.00147203	0.000221076	0.00157521	0	4.6e-05	0.000320668	0.000186567	0.00010636	3.26e-05	0	0.000229524	0	0.000850222	2.7e-05	0.000434282	6.69e-05	5.48e-05	0.00106901
946	0.000314321	0.000114307	0.00670012	0.0001746	7.29e-05	0.000153487	7.53e-05	8.38e-05	0.000434593	6.17e-05	6.19e-05	0.00100959	0.000141412	7.87e-05	3.06e-05	0.00105045	5.84e-05	0.000543861	0	8.2e-05	4.69e-05	0.000189042	0.000870099	0.000146996	0.00032012	7.24e-05	3.59e-05	0.000127418	0.000131718	5.29e-05	0	0.00129809	0.000206711	0.00207851	0	0.000171334	0.000432561	0.00026214	8.95e-05	4.95e-05	0	0.000229776	2.98e-05	0.000247268	2.67e-05	0.000492982	8.44e-05	8.66e-05	0.000785374
163	0.000482882	0.000153883	0.00790328	0.000179631	6.94e-05	0.000126945	0.000113513	0.000115656	0.000535932	6.8e-05	7.47e-05	0.000403082	5.15e-05	0	5e-05	0.0012873	3.83e-05	0.000765055	3.94e-05	0.00013991	5.59e-05	0.000193763	0.000898439	0.000133766	0.000154647	0	0	0.000128683	0.000198137	0	3.77e-05	0.00139188	0.000218115	0.000839208	0	0.000213195	0.000166957	9.97e-05	8.15e-05	0	5.79e-05	0.000240023	3.5e-05	0.000375803	0	0.000974503	0.000159474	0	0.000781017
250	0.000436337	0.000129565	0.00824097	0.000213882	7.8e-05	0.000157936	0.000112722	7.44e-05	0.000503426	9.85e-05	8.98e-05	0.000450418	5.17e-05	0	5.1e-05	0.00116817	3e-05	0.000753114	0.000116311	0.00012749	5.91e-05	0.000160485	0.000810471	0.000134492	0.00015244	3.59e-05	0	0.000149426	0.000190597	6.38e-05	4.48e-05	0.00118944	0.000177855	0.000879303	0	7.64e-05	0.000203233	0.000108932	9.1e-05	0	6.04e-05	0.000276925	6.49e-05	0.000353114	3.02e-05	0.000413712	5.36e-05	0	0.000669984
255	0.000168367	5.26e-05	0.003798	8.96e-05	3.95e-05	6.01e-05	0	4.06e-05	0.000356712	6.26e-05	0	0.000302702	3.64e-05	0	0	0.00119347	6.71e-05	0.000320928	4.37e-05	0.000121223	3.61e-05	8.61e-05	0.000576414	9.07e-05	9.19e-05	0	0	7.46e-05	0.000113334	5.74e-05	3.34e-05	0.000913585	0.00015682	0.000637491	3.01e-05	6.1e-05	0.000144212	8.09e-05	0.00010561	0	0	0.000158107	5.11e-05	0.000139754	3.28e-05	0.000619866	9.33e-05	0	0.00164571
356	0.000409125	0.000143999	0.00596691	0.000150003	5.8e-05	9.78e-05	0.000142641	5.02e-05	0.000573816	0.000118226	0.000100868	0.000884083	0.000115884	6.91e-05	4.94e-05	0.00154243	5.65e-05	0.000633183	4.11e-05	0.000152239	7.4e-05	0.000145121	0.000851395	0.000141869	0.000261657	5.29e-05	3.55e-05	0.000142075	0.000270969	3.36e-05	0	0.00130516	0.000216887	0.00233587	4.3e-05	4.66e-05	0.000474768	0.000279964	9.49e-05	4.47e-05	0	0.000276221	3.63e-05	0.000416518	0	0.000560424	8.27e-05	0	0.00100586
431	0.000482015	0.000163977	0.00656785	0.000127059	8.44e-05	0.000154761	9.63e-05	6.25e-05	0.000470189	7.98e-05	8.26e-05	0.000315615	4.39e-05	0	4.7e-05	0.00137122	4.9e-05	0.000730955	9.87e-05	0.000129268	6.9e-05	0.000142289	0.000854508	0.000136719	9.43e-05	0	0	0.000109387	0.000205757	4.36e-05	3.54e-05	0.00132406	0.000209831	0.000614816	3.73e-05	3.8e-05	0.000142556	7.37e-05	7.79e-05	0	3.81e-05	0.000261464	3.82e-05	0.000359357	0	0.000657397	0.000111913	0	0.00143896
577	0.000710942	0.00026303	0.00754173	0.000193708	7.64e-05	0.000126838	9.43e-05	5.09e-05	0.000441667	5.77e-05	6.22e-05	0.000289999	3.93e-05	0	8.48e-05	0.00113456	4.07e-05	0.000855418	2.43e-05	0.000112896	0.000124661	9.93e-05	0.000586756	8.78e-05	8.19e-05	0	0	0.000154828	0.000186925	0	0	0.000933178	0.00013709	0.000608298	3.72e-05	6.05e-05	0.000133533	7.56e-05	7.11e-05	0	0	0.00020727	4.97e-05	0.000503051	0	0.000428726	8.34e-05	0	0.000922382
594	0.0017515	0.000591459	0.0101582	0.000258121	7.98e-05	0.00016646	0.000212785	0.000280665	0.000533833	9.4e-05	9.79e-05	0.000275938	3.44e-05	0	0.000237844	0.00139188	0.000105108	0.0014603	0	0.000191667	0.000575123	0.000170703	0.00100558	0.000163156	9.43e-05	0	0	0.000390872	0.00029901	5.25e-05	3.46e-05	0.00155554	0.000241163	0.000534486	4.68e-05	9.01e-05	0.000120307	5.91e-05	0.000113522	0	4.93e-05	0.000329826	5.22e-05	0.00130119	8.88e-05	0.000530308	9.47e-05	0	0.00150549
844	0.000574771	0.00018736	0.00772533	0.000183111	6.53e-05	0.000132797	8.48e-05	6.26e-05	0.00051497	7.38e-05	0	0.000311579	3.51e-05	0	6.56e-05	0.00115676	5.18e-05	0.000822699	3.59e-05	0.000152546	9.32e-05	0.000164187	0.000928342	0.000158973	0.000105981	0	0	0.000158903	0.000197735	0	3.96e-05	0.00143964	0.000217743	0.000554083	2.52e-05	0.000124879	0.000128529	6.52e-05	8.1e-05	0	4.64e-05	0.000268927	7.85e-05	0.000444282	2.98e-05	0.000418094	5.54e-05	0	0.00122771
863	0.000784663	0.000263462	0.00852707	0.000206513	7.89e-05	0.000143469	0.000123542	9.44e-05	0.000503481	9.55e-05	5.14e-05	0.000341319	5.43e-05	0	9.15e-05	0.00124892	5.92e-05	0.000982878	0.000100607	0.000146132	0.000161398	0.000167403	0.000887192	0.000143916	0.000115076	0	0	0.000188005	0.000221604	3.47e-05	3.64e-05	0.00129551	0.000207822	0.000667641	2.56e-05	8.19e-05	0.000139901	7.96e-05	9.67e-05	0	6.58e-05	0.000275698	6.9e-05	0.000564776	3.71e-05	0.000456225	6.25e-05	2.96e-05	0.00160509
883	0.00255326	0.000854684	0.011041	0.000286161	7.47e-05	0.000173166	0.000127324	0.000376708	0.000528009	5.82e-05	6.98e-05	0.000603876	8.02e-05	4.65e-05	0.000338207	0.00110108	7.42e-05	0.00151469	0.000123255	9.22e-05	0.00044161	0.000114749	0.000675045	0.000113548	0.000154587	3.51e-05	0	0.000276751	0.000195256	0	0	0.00113863	0.000171972	0.00122007	0	0.000189815	0.000244897	0.000158479	9.25e-05	2.31e-05	0.000109779	0.000255255	4.04e-05	0.00146512	0	0.000412521	4.85e-05	0	0.00112672
25	0.00147668	0.000509936	0.010676	0.000243786	0.000119089	0.000180638	0.000126311	0.000149032	0.0005037	6.33e-05	5.9e-05	0.00134341	0.000191257	0.000106702	0.000207748	0.00119118	6.68e-05	0.0013647	0.000100638	8.24e-05	0.000235836	0.000153259	0.000776587	0.0001217	0.000403877	7.67e-05	4.65e-05	0.000211099	0.000260619	0	0	0.0011837	0.000192231	0.00287793	0	8.62e-05	0.0006075	0.000352203	5.96e-05	6.74e-05	7.01e-05	0.000286794	2.86e-05	0.00106577	0	0.000499361	7.79e-05	0.000113794	0.000736898
470	0.000143855	3.12e-05	0.00590206	0.000154474	6.82e-05	0.000157031	0.000121757	6.75e-05	0.000535852	7.61e-05	8.61e-05	0.00157489	0.000219366	0.000122593	0	0.00124539	6.17e-05	0.000491506	3.63e-05	8.7e-05	0	0.000188849	0.000866228	0.000136518	0.000486455	9.14e-05	6.02e-05	8.32e-05	0.000178398	3.27e-05	0	0.00129202	0.00020998	0.00322195	0	8.69e-05	0.000702132	0.000371997	6.24e-05	6.55e-05	3.57e-05	0.000248497	3.49e-05	0.000175766	0	0.000595316	0.000104894	0.000121586	0.00103001
133	0.000281667	9.31e-05	0.00702484	0.000190671	8.07e-05	0.00015543	8.38e-05	7.14e-05	0.000506964	8.48e-05	8.08e-05	0.00149026	0.000198388	0.000120062	0	0.00119509	4.65e-05	0.000578715	2.86e-05	8.57e-05	0	0.000146271	0.000703027	0.000126051	0.000424754	9.63e-05	4.89e-05	9.07e-05	0.000128411	0	0	0.0011194	0.000175073	0.00297606	0	9.22e-05	0.00061602	0.000334214	7.12e-05	5.06e-05	2.37e-05	0.000194504	0	0.000223066	0	0.000531808	8.9e-05	0.000111688	0.000502936
134	0.00119486	0.000422363	0.0105374	0.000257789	0.000101623	0.000189131	0.000125576	0.000204445	0.000502883	7.09e-05	7.84e-05	0.0015249	0.000238388	0.000106576	0.000150531	0.00121565	7.4e-05	0.00130697	6.96e-05	0.000100659	0.000154391	0.00014897	0.000764891	0.000125937	0.000427753	9.22e-05	4.49e-05	0.000181232	0.00020087	0	0	0.00117445	0.000199485	0.00306825	0	5.33e-05	0.000616798	0.000365243	7.45e-05	5.68e-05	5.01e-05	0.000292371	0	0.000811796	0	0.000451701	8.48e-05	0.00011079	0.000392218
240	0.000354302	0.000115704	0.00736049	0.000179331	7.93e-05	0.000140444	0.000115743	0.000112956	0.000549965	7.74e-05	8.52e-05	0.00156573	0.000237328	0.000123885	0	0.00126133	6.89e-05	0.000719263	6.73e-05	9.66e-05	4.26e-05	0.000236501	0.00111676	0.000145204	0.000483714	9.5e-05	5.82e-05	0.000120921	0.000204984	4.87e-05	3.39e-05	0.00170523	0.000286612	0.00325713	0	8.24e-05	0.000695117	0.000399666	9.79e-05	6.99e-05	3.88e-05	0.000264013	3.38e-05	0.000305175	3.68e-05	0.000442127	7.73e-05	0.000150021	0.0011309
252	0.000813166	0.000267641	0.00541276	0.00014423	5.64e-05	8.59e-05	4.95e-05	0.000161982	0.000355383	5.27e-05	0	0.00101706	0.000135676	6.72e-05	0.000116555	0.00111501	6.99e-05	0.00067741	6.58e-05	0.000107606	0.000135383	9.68e-05	0.000561247	8.59e-05	0.000235362	5.27e-05	2.74e-05	0.000131244	0.00014352	2.99e-05	2.64e-05	0.000923734	0.00015879	0.00219473	3.2e-05	0.00039193	0.000455194	0.00026332	6.51e-05	3.81e-05	6.12e-05	0.000173591	3.77e-05	0.000540121	0	0.000440657	6.37e-05	6.18e-05	0.00105551
295	0.000136868	4.51e-05	0.00436845	0.000103008	3.91e-05	0.000104513	7.44e-05	8.08e-05	0.000387036	6.09e-05	7.21e-05	0.00128324	0.000175402	0.00010194	0	0.00110384	5.12e-05	0.000353109	0.000113095	9.98e-05	0	0.000146599	0.000843026	0.000131666	0.00031095	6.32e-05	2.96e-05	7.95e-05	0.000100389	2.87e-05	3.76e-05	0.00135338	0.000221232	0.0026967	2.92e-05	7.82e-05	0.000552842	0.000328353	9.98e-05	6.06e-05	0.000108451	0.000156503	3.24e-05	0.000121342	2.83e-05	0.000719027	0.000109903	8.26e-05	0.00120266
363	0.000202717	6.04e-05	0.00519948	0.0001152	6.9e-05	0.0001	3.17e-05	6.62e-05	0.00043113	5.59e-05	6.18e-05	0.00133206	0.000175081	9.61e-05	0	0.00116996	5.05e-05	0.000455962	7.89e-05	0.000101198	0	0.000144	0.000791176	0.000130649	0.00038031	6.78e-05	3.31e-05	7.97e-05	0.000140339	0	0	0.00116543	0.000190625	0.00287746	0	0.000107579	0.000634747	0.000350252	6.31e-05	5.49e-05	4.96e-05	0.000165232	3.96e-05	0.000173859	2.8e-05	0.000432094	6.75e-05	9.24e-05	0.000671368
524	0.000255749	8.49e-05	0.0058129	0.000138293	6.64e-05	0.000127799	8.4e-05	9.29e-05	0.000404166	6.44e-05	7.73e-05	0.00168531	0.000236667	0.000119726	0	0.00114463	6.91e-05	0.000508532	4.67e-05	0.000126162	0	0.000169349	0.000799537	0.000125918	0.000507658	0.000113397	5.53e-05	0.000108092	0.00014938	2.98e-05	3.95e-05	0.00118721	0.000215294	0.003342	0	4.52e-05	0.000712953	0.00039449	6.74e-05	6e-05	3.91e-05	0.000209194	0	0.000212519	4.45e-05	0.000622711	0.000106692	9.77e-05	0.000841877
579	0.000242388	8.96e-05	0.00582744	0.000143888	5.86e-05	0.000116622	9.01e-05	0.000114923	0.000493521	7.04e-05	6.24e-05	0.0014845	0.000216668	0.000117914	0	0.00121948	5.92e-05	0.000485632	7.81e-05	0.000141384	0	0.000149116	0.000835307	0.000124803	0.000361287	7.39e-05	4.63e-05	0.0001	0.000135589	5.01e-05	0	0.0012585	0.000212365	0.00304403	0	7.03e-05	0.000692528	0.000380553	7.77e-05	6.09e-05	8.1e-05	0.000199742	3.79e-05	0.000189284	4.51e-05	0.000553717	0.000100914	0.000109488	0.000588561
591	0.000208206	6.7e-05	0.00588362	0.000133793	6.37e-05	0.000122342	7.04e-05	9.64e-05	0.000438896	5.48e-05	6.63e-05	0.00144384	0.000204555	0.00010684	0	0.00117173	5.37e-05	0.000480572	5.09e-05	0.000107875	0	0.00019277	0.000859951	0.000132545	0.000354108	8.87e-05	4.66e-05	8.77e-05	0.000139132	6.01e-05	2.94e-05	0.00139324	0.000216771	0.00294036	3.64e-05	0	0.000634817	0.00038213	0.000195776	6.03e-05	8.07e-05	0.000220671	4.34e-05	0.000172712	3.98e-05	0.000450644	7.15e-05	0.000105263	0.00186722
895	0.000855654	0.000276537	0.00846536	0.000227534	7.74e-05	0.000161291	6.91e-05	0.000220325	0.000430118	7.27e-05	6.83e-05	0.00134885	0.000205882	9.81e-05	9.78e-05	0.0010266	7.33e-05	0.000909069	0	0.000143024	0.000120318	0.00015099	0.000795823	0.000128617	0.000358312	8.1e-05	3.83e-05	0.000164389	0.000148415	4.91e-05	0	0.00125523	0.000207852	0.00276951	2.65e-05	4.3e-05	0.000604761	0.000354975	8.3e-05	5.85e-05	0	0.000211419	0	0.000530417	0	0.000618	9.45e-05	9.66e-05	0.000866625
262	0.00214701	0.000716343	0.00985685	0.000220131	9.12e-05	0.000162358	0.00010003	0.000259366	0.0004076	6.3e-05	6.19e-05	0.00521388	0.000692975	0.000364554	0.000301916	0.000996746	0.000204933	0.00137939	5.03e-05	6.55e-05	0.000382605	8.63e-05	0.000521308	7.39e-05	0.00150014	0.000305559	0.000180394	0.000294054	0.000172066	3.1e-05	4.82e-05	0.000861085	0.000124472	0.0109302	2.07e-05	8.3e-05	0.00224308	0.0012399	4.1e-05	0.000204432	7.8e-05	0.000198531	0	0.00118325	0	0.000439055	7.4e-05	0.000471181	0.000541176
567	0.000352646	0.000121252	0.00679363	0.000154687	6.89e-05	0.000124483	8.03e-05	0.000102651	0.000461702	6.99e-05	6.27e-05	0.00640371	0.00085472	0.000459018	4.06e-05	0.00112714	0.000196054	0.000651585	0	0.000120214	4.85e-05	0.000116574	0.000652142	0.00010887	0.00190623	0.000390343	0.00023409	0.000125741	0.00014098	2.97e-05	6.22e-05	0.000975077	0.000154646	0.0128007	4.2e-05	2.42e-05	0.00260736	0.00155498	6.08e-05	0.00022696	5.02e-05	0.000226932	0	0.000268413	2.79e-05	0.000478331	7.32e-05	0.000481386	0.000931091
585	0.000722553	0.000250557	0.00823041	0.000192458	9.1e-05	0.000144661	9.29e-05	0.000119126	0.000461647	6.19e-05	7.42e-05	0.00651383	0.000857121	0.000456591	9.55e-05	0.00109439	0.000207676	0.000899743	4.81e-05	8.64e-05	9.12e-05	0.000115967	0.000573534	9.14e-05	0.00194806	0.000410961	0.000240448	0.00017387	0.000154774	0	7.13e-05	0.000908859	0.000137856	0.013155	4.29e-05	4.09e-05	0.0027119	0.00154948	5.18e-05	0.000249275	4.69e-05	0.000211215	0	0.000527528	3.02e-05	0.000581169	8.89e-05	0.000497091	0.000493792
788	0.00150379	0.000519332	0.0101902	0.000251132	9.41e-05	0.000173126	0.000118737	0.00015446	0.00046125	5.56e-05	5.83e-05	0.00589415	0.000776335	0.000413818	0.000218387	0.00106541	0.000190526	0.00136255	2.98e-05	8.77e-05	0.000244443	0.000123215	0.000607118	9.77e-05	0.00173171	0.000356921	0.00021052	0.000234365	0.00017198	0	5.29e-05	0.000992072	0.000145599	0.0116859	3.75e-05	4.01e-05	0.00243576	0.00138988	5.25e-05	0.000215258	0	0.000245417	2.41e-05	0.0010452	2.76e-05	0.000509089	7.18e-05	0.000470229	0.00049137
838	0.00181597	0.000642903	0.0103144	0.000241697	0.000101707	0.000195126	8.51e-05	0.000339503	0.00039392	6.12e-05	4.14e-05	0.00494332	0.000665607	0.000384119	0.000245128	0.000886714	0.000176478	0.00131471	0	6.45e-05	0.000355095	8.95e-05	0.000494301	6.46e-05	0.00143543	0.000293165	0.000167091	0.000280612	0.00013696	0	5.19e-05	0.000767116	0.000124855	0.0100603	2.4e-05	4.61e-05	0.00212042	0.00122616	5.4e-05	0.00019095	3.77e-05	0.000201434	0	0.00107172	0	0.000481946	7e-05	0.000436832	0.000370146
864	0.000325354	0.000114327	0.00684817	0.000164299	7.35e-05	0.000132955	7.79e-05	6.33e-05	0.000451373	7.94e-05	5.68e-05	0.00607404	0.000797253	0.000454839	0	0.00106558	0.000174975	0.000587596	0	8.27e-05	3.3e-05	0.000126919	0.000550173	8.27e-05	0.00179419	0.000362518	0.000225035	0.000115086	0.000131306	3.38e-05	7.14e-05	0.000909669	0.000145025	0.011918	2.83e-05	0.000106966	0.00243043	0.00140003	4.94e-05	0.000227107	2.47e-05	0.000182903	0	0.000229302	2.97e-05	0.000542706	0.000104985	0.00049206	0.000513853
893	0.00094315	0.00031666	0.00665889	0.00014441	5.29e-05	0.00011589	9.14e-05	0.000130912	0.000401031	5.3e-05	0	0.00529754	0.000686339	0.000384356	0.000128443	0.00108459	0.000158739	0.000825788	4.05e-05	0.000125223	0.000235186	0.000103572	0.000643175	9.53e-05	0.00130323	0.000258818	0.000167879	0.00023637	0.000167569	2.03e-05	7.12e-05	0.000928687	0.000139351	0.0114339	4.01e-05	7.24e-05	0.00230613	0.00130631	9.17e-05	0.000198871	4.55e-05	0.000171812	2.74e-05	0.00064481	4e-05	0.000662041	9.16e-05	0.000377179	0.00102569
934	0.000451792	0.000147459	0.0061965	0.000146589	5.45e-05	0.000114614	4.1e-05	0.000146175	0.000395665	6.11e-05	0	0.00563554	0.000764481	0.000422018	5.15e-05	0.00105129	0.000138693	0.000622919	0	0.000118432	5.98e-05	0.000116518	0.000621889	9.81e-05	0.00139079	0.000294846	0.000192785	0.00013766	0.000119636	0	6.1e-05	0.000961229	0.000167937	0.0117139	3.8e-05	6.41e-05	0.00240594	0.0013702	8.19e-05	0.000213609	3.79e-05	0.000145653	0	0.000312633	2.75e-05	0.000619558	9.31e-05	0.0004244	0.000608389
[truncated: 708 more columns]

## Sheet: clinical characteristic
sample_id	Age	IVF	β-hCG	β-hCG, MoM	PAPP-A	PAPP-A, МоМ	Mother newborn mass	BMI	Father age	Father newborn mass	Weight gain	PCS (Ultrasound)	BPS (Ultrasound)	HC (Ultrasound)	AC (Ultrasound)	CT (Ultrasound)	Placent width	DM in family	Сardiovascular diseases	Vascular diseases	Blood diseases	Diseases of the digestive system	Excretory disease	Endocrine disease	GDM in anamnesis	Autoimmune disease	Neurology disease	Ginecology disease	PCOS	Polips	HPE	Ovarian bening tumor	Endometriosis	Chronical endometrite	Parity	Pregnancies	Births	first delivery	first pregnancy	Macrosomia in anamnesis	GDM	Female sex of newborn	Newborn mass	macrosomia
5	23	0	54.5	1.45	3.447	1.199	3.5	22.3133	24	3.6	4	67	22.2	68	62.5	2.4	12	1	0	0	0	0	1	1	0	0	0	1	0	0	0	0	0	0	0	1	1	1	1	0	0	0	3105	0
6	25	0	116.2	2.737	2.287	0.755	3.8	19.433	25	3.5	0	59	21.1	72.1	59	1.1	13	0	0	0	1	0	0	0	0	0	0	0	0	0	0	0	0	0	0	1	1	1	1	0	1	1	3370	0
9	33	0	103.2	2.814	6.464	1.549	2.85	21.9076	31	3.75	0	70	24.3	70	70.6	1.7	16	1	0	0	0	0	0	1	0	0	0	1	0	0	0	0	0	0	0	1	1	1	1	0	0	1	3375	0
20	32	0	66.1	2.189	8.724	1.896	2.8	20.0773	32	4	4	79.1	24.3	88.8	70.1	1.8	15	1	0	0	0	0	0	0	0	0	0	1	0	0	0	1	1	0	1	2	2	0	0	0	1	1	3025	0
25	28	0	104.3	2.805	7.758	4.565	3.5	24.677	29	3.5	4	52.7	18	65	51	1.6	13	0	0	0	0	0	0	1	0	0	0	0	0	0	0	0	0	0	0	1	1	1	1	0	0	1	3370	0
28	32	0	32	0.904	0.677	0.263	3.5	19.2653	37	3.1	3	61	20	76	57.7	1.81	14	0	1	0	0	0	0	0	0	0	0	1	0	0	0	1	0	0	1	2	2	0	0	0	0	0	3324	0
33	37	0	45.8	1.412	1.851	1.097	3.3	26.9896	53	3.5	0	56	19.6	68	59.1	1.4	14	0	0	0	0	1	1	0	0	0	0	1	0	0	0	0	1	1	1	2	2	0	0	0	1	0	4380	1
35	28	0	33.4	0.854	6.202	2.757	3.3	24.0346	28	3.1	2	56	60	72	60	1.5	14	0	0	0	0	0	0	0	0	0	0	1	0	0	0	1	0	0	0	2	1	1	0	0	0	0	3430	0
37	31	0	30.9	1.107	5.191	1.45	3.3	25.3391	32	4.5	0.5	76	26	93.3	71.3	1.3	12	1	0	0	0	0	0	0	0	0	0	1	0	0	0	0	0	0	1	2	2	0	0	0	0	1	4120	1
42	28	0	114.9	3.809	3.798	1.065	3.7	23.1405	27	3.7	0	73	23	85	76	1.4	16	1	0	0	0	0	0	0	0	0	0	0	0	0	0	0	0	0	1	2	2	0	0	0	0	1	3828	1
47	38	1	63.5	1.745	1.644	0.792	3.5	23.8754	45	3.6	0	62	22.2	71	63.2	1.5	12	0	0	0	0	0	1	1	0	0	0	1	0	1	0	0	0	1	0	2	1	1	0	0	0	0	4080	1
52	27	0	68.3	1.807	1.648	0.545	3.5	20.202	34	4.2	0	62.1	20.3	80	58.8	1.5	13	0	0	0	0	0	0	0	0	0	0	1	1	0	0	0	0	0	1	2	2	0	0	1	0	1	4040	1
57	28	0	53.8	1.454	1.395	0.667	3.2	21.2245	28	3.7	0	56	18.5	65.9	58.6	1.1	14	0	0	0	0	0	0	0	0	0	0	0	0	0	0	0	0	0	1	2	2	0	0	0	0	0	3110	0
60	38	1	121.2	2.19	2.254	1.342	3.3	18.7783	38	3.6	0	47	17	90	50.5	1.1	13	1	0	0	0	1	0	1	0	0	0	1	0	1	0	0	0	0	0	1	1	1	1	0	1	0	2870	0
63	42	0	66.8	2.269	1.363	0.552	3.85	26.7229	44	3.5	2	74.1	22.9	83.6	69.8	1.6	18	0	0	0	0	0	1	0	0	0	0	1	0	0	0	0	0	0	2	7	3	0	0	1	0	0	3950	1
65	33	0	75.3	1.884	4.052	1.44	2.7	21.2306	33	3.1	1	61	23	87	68	1.3	13	0	0	0	0	1	1	0	0	0	0	1	0	0	0	0	0	1	1	2	2	0	0	0	0	1	3170	0
88	29	0	109.9	2.485	5.705	2.322	3.2	19.6283	35	3.3	3.5	54	19	72	55	1.1	12	0	0	0	0	1	0	0	0	0	0	1	0	0	0	0	0	0	1	2	2	0	0	0	0	1	3510	0
91	30	0	67.5	1.585	2.696	0.936	3.6	20.3125	30	3.5	1	58	20	69	55	1.4	13	0	0	0	0	0	0	0	0	0	0	1	0	0	0	0	0	0	0	3	1	1	0	0	1	0	3015	0
95	23	0	51.2	1.014	1.303	0.687	3.4	20.0773	33	3.65	0	47	17	67	58	1.3	12	0	0	1	0	1	0	0	0	0	0	0	0	0	0	0	0	0	0	1	1	1	1	0	0	0	3450	0
97	29	0	27	0.658	8.242	3.028	3.1	19.9594	35	3.2	1	58	21	73	56	1.4	15	0	0	0	0	0	0	0	0	0	0	1	0	0	0	0	0	0	0	4	1	1	0	0	0	0	3640	0
98	29	0	56	1.63	4.43	1.43	3.87	21.2585	28	3.8	1	65.3	20.1	85.4	60.2	1.6	13	0	0	0	0	0	0	0	0	0	0	1	0	0	0	1	1	0	0	1	1	1	1	0	0	0	4060	1
115	29	0	61.4	1.793	5.19	2.123	4.95	22.4913	37	3.65	0	61	20.7	71	61.7	1.4	14	0	0	0	0	0	0	0	0	0	0	1	0	0	0	0	0	0	2	3	3	0	0	1	0	1	4030	1
123	27	0	62.7	1.715	1.207	0.872	2.9	24.5779	30	3.9	0	62.5	20.6	77	62.7	1.9	17	1	0	0	0	0	0	1	1	0	1	0	0	0	0	0	0	1	1	3	2	0	0	0	0	1	3420	0
124	37	0	30.9	0.73	2.595	0.815	3.6	19.052	23	3.34	0	60	19.6	70	56.2	1.2	12	0	0	0	1	0	1	1	0	0	0	1	0	0	0	0	0	0	0	2	1	1	0	0	0	1	3474	0
126	28	0	27	0.744	6.975	1.625	3.6	19.6235	34	3.2	0.5	71	24	88	68	1.6	13	1	0	0	0	0	0	0	0	0	0	0	0	0	0	0	0	0	0	1	1	1	1	0	0	0	3110	0
131	31	0	13	0.392	2.7	1.034	3.5	26.0375	31	3.5	0	63.2	20	72.8	67.7	1.84	14	1	0	0	0	1	1	0	0	0	0	1	1	0	0	0	0	0	1	2	2	0	0	0	0	0	4320	1
133	29	1	16.2	0.389	4.338	1.613	4.1	19.8804	29	3.5	0	62.9	21.1	77.7	57.2	1.9	15	0	0	0	0	0	1	1	0	0	0	1	1	1	0	0	0	1	0	3	1	1	0	0	1	0	2540	0
134	26	0	74.2	2.025	6.889	1.729	3.7	18.5901	28	3.65	2	67	21.9	84.1	66	1.5	13	1	0	1	0	1	0	0	0	0	0	1	0	0	0	1	1	0	0	1	1	1	1	0	0	1	2840	0
139	37	0	76.6	2.39	2.115	0.782	3.1	22.1453	36	3.3	2	65	21	71	65	2.2	15	0	1	0	0	0	0	0	0	0	0	1	0	1	0	0	0	0	2	5	3	0	0	0	1	1	3110	0
140	30	0	31.3	0.862	4.681	1.422	3.2	20.0551	42	3.6	1.6	65	22	78	67	1.1	14	0	0	1	0	0	0	0	0	0	0	1	0	0	0	0	0	0	1	2	2	0	0	0	1	1	3220	0
152	32	0	62.2	1.497	3.513	1.267	3.54	19.3625	31	2.9	0	58	20	69	61	1.6	12	0	0	0	0	0	1	0	0	0	0	1	0	0	0	1	0	0	1	2	2	0	0	0	0	0	3560	0
163	33	0	50.3	1.415	10.517	3.481	3.5	19.6072	35	4.5	2	62	19.8	70	64.1	1.7	13	1	0	0	0	0	0	0	0	0	0	1	0	0	0	0	0	0	1	4	2	0	0	0	0	0	3420	0
172	38	0	43.5	1.352	3.054	2.244	3.65	28.7356	43	3.4	0	53	21	73.3	66.6	1.5	15	0	0	0	0	0	0	0	0	0	6	1	0	0	0	1	0	0	0	1	1	1	1	0	0	0	4350	1
175	37	0	97.5	2.07	2.93	1.696	4	21.6713	37	3	0	47	15.8	69	45.4	1.2	12	1	0	0	0	0	0	0	0	0	0	1	0	0	0	0	0	0	1	3	2	0	0	0	0	1	3330	0
178	34	0	20.3	0.611	2.781	1.11	3.9	22.8374	36	3.9	0	62.4	20.5	73.8	65.7	1.2	16	0	0	0	0	0	0	0	0	0	0	0	0	0	0	0	0	0	1	4	2	0	0	0	0	0	4510	1
200	42	0	26.2	0.684	2.244	1.009	3.55	20.4491	36	3.9	0	59	22	77	57	1.5	14	1	0	0	0	0	0	0	0	0	0	1	0	0	0	0	0	1	2	8	3	0	0	0	1	1	2845	0
219	33	0	42.2	1.271	4.721	1.571	2.95	22.3081	35	3.5	1.6	66	22	80	68	1.4	12	0	0	0	0	0	1	0	0	0	0	1	0	0	0	0	0	0	1	3	2	0	0	0	0	0	3145	0
228	38	0	29.6	0.899	1.259	0.494	3.2	20.7612	37	3.1	6	63	21	77	64	1.51	13	0	0	0	0	0	0	0	0	0	0	0	0	0	0	0	0	0	1	2	2	0	0	0	0	1	3180	0
240	26	0	51.1	1.389	1.905	0.635	2.4	18.9388	30	3.4	0	62	27.7	90	67.8	1.6	11	0	0	0	0	0	0	0	0	0	0	1	0	0	0	0	0	0	0	2	0	1	0	0	0	0	2830	0
250	33	0	55.6	1.311	2.6	1.13	3.8	21.0772	37	3.5	0	54	19	66	56	1.4	11	1	1	0	1	0	0	1	0	0	0	1	0	0	0	0	0	0	2	5	3	0	0	0	0	1	3350	0
252	26	0	36.7	0.938	1.375	0.678	3.3	21.2585	28	4.3	3	54	19	69	55	1.2	12	0	0	0	0	1	0	0	0	0	0	1	0	0	0	0	0	0	1	2	2	0	0	0	0	0	3150	0
255	34	0	44.1	1.054	1.575	0.587	2	19.1001	38	3.8	1	57	20	76	57	1.2	11	0	1	1	0	1	0	0	0	0	0	1	0	0	0	1	0	0	2	3	3	0	0	0	0	0	3192	0
262	35	0	71.7	2.299	2.126	1.011	3.35	24.623	39	3.4	2	61	19.4	74.3	57.3	1.3	13	1	0	0	0	1	1	0	1	0	0	1	0	0	0	0	0	1	1	5	2	0	0	0	1	0	3230	0
270	34	0	63.1	1.927	5.5291	1.975	4.1	22.1453	32	4	0	65	21	74	57	1.6	13	0	0	0	0	0	0	0	0	0	0	1	0	0	0	0	0	1	1	3	2	0	0	1	0	0	4015	1
271	31	0	178.8	5.399	3.292	1.155	4	24.0055	29	3.1	0	65	20.7	79.6	58.2	2.1	15	1	0	0	0	0	0	0	0	0	0	1	0	0	0	0	0	0	2	4	3	0	0	0	1	1	3230	0
283	30	0	99.2	2.323	3.352	1.358	3.5	18.5078	29	3.2	3	55	20	72	58	1.3	12	1	0	0	0	0	1	0	0	0	1	1	0	0	0	0	0	0	1	2	2	0	0	0	0	1	3180	0
295	35	0	84.3	2.112	4.998	1.696	2.8	21.3675	36	4.1	1	60	19	70	68	1.6	11	0	1	0	1	0	0	0	0	0	0	0	0	0	0	0	0	0	1	3	2	0	0	0	0	0	3600	0
309	27	0	21.9	0.945	2.559	0.894	3.8	26.5731	29	3.7	0	78	25	88	68	1.7	13	0	0	0	0	1	0	0	0	0	0	1	0	0	0	0	0	0	1	2	2	0	0	0	0	0	4108	1
329	32	0	38.1	0.972	1.242	0.69	3.1	22.7204	37	4.1	0	52	20	72	63	1.1	13	0	0	0	0	0	0	1	0	0	0	0	0	0	0	0	0	0	1	2	2	0	0	0	1	0	3370	0
342	34	0	39.3	0.923	3.374	1.172	3.2	19.7777	34	2.5	2	58	21.1	70	61.3	1.4	12	1	0	0	0	0	1	0	0	0	0	1	0	0	0	0	1	0	0	1	1	1	1	0	1	0	3800	1
343	39	0	142.9	3.922	3.286	1.708	3.6	22.6474	47	3.6	1	55	19	68	52	1.1	13	0	0	0	1	0	1	0	0	0	0	1	0	0	0	0	0	0	2	6	3	0	0	1	0	0	3990	1
356	37	0	64.4	2.012	1.768	0.707	3.5	21.1463	46	3.4	1	63.5	23.1	85.6	67.9	1.5	16	0	0	0	0	0	0	0	0	0	0	1	0	0	0	0	0	0	2	7	3	0	0	0	0	1	3200	0
360	37	1	101.2	2.501	3.919	2.326	4.5	23.7387	42	3.9	1	55	19.5	60.1	52.3	1.5	12	0	0	1	0	0	0	0	0	0	0	1	0	1	0	1	1	1	0	1	1	1	1	0	0	1	4074	1
363	28	0	133.6	3.573	3.474	1.174	3.7	18.8092	32	3.4	1	62	20	70	57	1.5	12	0	0	0	1	0	0	0	0	0	0	1	0	0	0	0	0	0	1	2	2	0	0	0	0	1	3045	0
380	39	0	28.5	0.785	3.258	1.811	3.4	26.3465	44	3.2	0	54	17	67	50	1.5	12	0	0	0	0	0	1	0	0	0	0	0	0	0	0	0	0	0	1	5	2	0	0	0	1	1	3580	0
388	23	0	40.8	0.983	1.617	0.687	3.15	20.0692	30	3.5	0	57	19.9	70.7	54	1.3	12	0	0	0	0	0	0	1	0	0	0	1	0	0	0	0	0	0	0	1	1	1	1	0	0	1	3414	0
391	35	1	109.1	2.692	5.736	1.839	4.2	19.8141	35	3.6	2	63	22	85	65	1.5	14	0	1	1	0	0	0	0	0	0	0	1	0	1	0	1	1	1	0	1	1	1	1	0	1	1	4210	1
396	33	0	3.194	1.839	30.78	1.391	4.1	26.2985	35	3.8	2	51	16	57	52	1.4	0	0	0	0	0	1	0	0	0	0	0	0	0	0	0	0	0	0	1	3	2	0	0	1	0	1	4240	1
407	29	0	97.4	2.403	0.852	0.423	4.3	19.5918	41	4.5	3	66.4	22	86.2	61.9	1.9	17	0	0	0	0	1	0	0	0	0	0	0	0	0	0	0	0	0	0	3	1	1	0	0	0	1	3480	0
415	29	0	46.6	1.299	8.018	1.818	4.3	19.1001	33	3.7	1	72	24	86	70	2	17	0	0	0	0	0	1	0	0	0	0	1	0	0	0	0	0	0	0	1	1	1	1	0	0	0	3546	0
421	29	0	57.1	1.43	3.82	1.42	3.2	24.8016	32	3.4	3	65.3	22	85.1	60.1	1.6	15	1	0	0	0	1	0	0	0	0	0	1	1	0	0	0	0	0	0	1	1	1	1	0	0	0	3300	0
424	33	1	28	0.729	4.271	1.484	4.2	19.2672	38	3.9	2.5	67	22	78	64	1.7	13	0	0	0	0	0	0	0	0	0	0	1	0	0	0	0	1	0	0	2	1	1	0	0	0	1	4224	1
431	37	0	55.9	1.515	1.262	0.511	3.5	21.2585	34	3.16	1	59	21	78	59	1.4	13	0	0	0	0	0	0	0	0	0	0	1	0	0	0	0	0	0	1	2	2	0	0	1	0	1	3156	0
436	33	0	22.7	0.845	5.069	1.162	3.4	21.1463	34	3.4	1	80.7	25.7	95.7	73.7	2.2	18	1	0	0	0	0	1	0	0	0	0	0	0	0	0	0	0	0	0	1	1	1	1	0	0	1	3210	0
454	35	0	187.8	5.186	4.081	1.202	4	19.3772	36	4.05	0	66	21	78	62	1.5	13	0	0	0	0	1	0	0	0	0	0	1	0	0	1	0	0	1	0	1	1	1	1	0	1	0	3426	0
464	27	1	74.2	2.21	1.3085	0.854	3.2	29.4118	31	5	0	63.4	19.7	76	63.1	1.6	16	1	0	0	0	0	0	0	0	0	0	0	0	0	0	0	0	0	0	1	1	1	1	0	1	1	3800	1
470	27	0	35.8	1.052	5.755	3.147	3.8	27.4348	26	3.5	1	56	21	70	63	1.6	12	0	0	0	0	1	0	0	0	0	0	1	0	0	0	1	0	0	2	4	3	0	0	0	1	1	3756	1
495	27	0	356.7	9.168	2.644	1.118	3.5	24.0346	27	3.3	1	57	21.7	80.1	60.7	1.6	13	0	1	1	0	0	0	0	0	0	0	0	0	0	0	0	0	0	0	1	1	1	1	0	1	1	3190	0
520	23	0	66.4	2.212	3.523	0.853	3.64	23.1405	24	4	1	77	23.9	90.4	68.5	1.6	15	1	1	0	0	0	1	0	0	0	1	1	0	0	0	0	0	0	0	1	1	1	1	0	1	1	2810	0
524	31	0	74.2	1.962	1.781	0.657	2.8	20.9572	30	4.5	2.5	60	20	73	54	1.4	12	0	0	1	0	0	0	0	0	0	0	1	0	0	0	0	0	0	1	3	2	0	0	0	0	0	2887	0
567	32	0	97.2	3.294	1.915	0.556	3.6	23.3844	36	3.5	0	73	21	76	69	2.3	16	0	0	0	0	0	1	0	1	0	1	1	0	0	0	0	0	0	1	2	2	0	0	0	1	0	3895	1
569	35	0	15.5	0.531	3.701	1.143	3	24.6097	35	5.2	0	72	23.6	84	67.8	1.7	13	0	0	0	0	1	0	0	0	0	0	1	0	1	0	1	1	0	1	6	2	0	0	0	0	0	3944	1
573	32	0	28.1	0.745	2.721	0.654	2.6	21.7778	38	3.9	0.7	69	23	81	67	1.5	13	0	0	0	0	0	0	0	0	0	0	0	0	0	0	0	0	0	0	1	1	1	1	0	1	0	2715	0
575	36	0	72.4	2.306	1.764	0.981	4.5	24.0741	35	4.5	0	58	18	67	59	2	15	1	0	0	0	0	0	0	0	0	0	1	0	0	0	0	0	0	3	4	4	0	0	1	1	0	4090	1
577	34	0	51.3	1.227	4.394	1.637	3.2	18.7783	34	3.4	0	57	18.5	80.2	56.6	1.4	15	0	1	0	0	0	0	0	0	0	0	0	0	0	0	0	0	0	1	2	2	0	0	0	0	1	3170	0
579	28	0	16.8	0.509	4.387	1.34	3.2	20.1771	35	3.6	1	68	22	76	65	1.5	13	0	0	0	0	1	0	0	0	0	0	1	0	0	0	1	0	0	0	4	2	0	0	0	0	1	2895	0
585	38	0	42.2	1.242	2787.8	1.061	3.3	23.7954	63	3.57	1	66	21.3	71.6	60	1.5	12	0	1	0	0	1	0	0	0	1	1	1	0	0	0	0	0	1	1	3	2	0	0	0	1	1	3630	0
591	30	0	57.3	1.994	4.236	1.198	4.25	23.7118	33	4	0	74.6	23.2	87.2	75.3	1.9	14	0	0	1	0	0	0	0	0	1	0	0	0	0	0	0	0	0	1	3	2	0	0	0	0	1	3540	0
593	26	0	22.1	1.009	1.133	0.746	4.05	41.5675	38	3.8	0	67	22.3	82.5	71	1.6	14	1	0	0	0	1	0	1	0	0	0	1	0	0	0	0	1	0	0	1	1	1	1	0	1	0	4395	1
594	36	0	43.1	0.848	2.138	1.115	3.1	18.8246	31	3.15	0.5	46.8	16.1	61.5	49.7	1.2	14	0	1	0	0	0	0	0	0	0	0	0	0	0	0	0	0	0	3	4	4	0	0	0	0	0	3274	0
604	25	0	35.6	1.077	2.404	1.001	2.95	22.2291	35	3.4	4	62	20	74	60	1.6	13	0	0	0	0	1	0	0	0	0	0	1	0	0	0	0	0	0	0	1	1	1	1	0	1	1	3250	0
612	37	1	117.8	2.491	4.077	2.862	1.2	22.1453	43	3.2	4	48	18.6	70	53.2	1.4	13	0	1	0	0	0	0	0	0	0	0	1	0	0	0	0	1	0	1	2	2	0	0	0	0	1	4060	1
620	28	0	49.3	1.51	7.392	1.635	2.5	17.3745	27	3.1	3.5	76	24.6	87.1	69.9	1.2	13	0	0	0	0	0	0	1	0	0	0	1	0	1	0	0	0	0	0	1	1	1	1	0	0	0	4100	1
638	32	0	71.4	1.809	5.415	1.708	3.45	19.0039	33	3.8	0	65	23	79	66	1.1	14	1	0	0	0	0	0	0	0	0	0	1	1	0	0	0	0	0	1	2	2	0	0	0	0	0	4528	1
651	31	0	30.9	0.868	4.458	1.651	3.2	20.0155	25	3.65	0.2	62	21	74	56	1.4	16	0	0	0	1	0	0	0	0	0	0	0	0	0	0	0	0	0	0	2	1	1	0	0	0	0	3538	0
654	37	1	25.7	0.756	4.424	2.241	3.7	25.5102	39	4.2	0.6	62.9	20.8	72.4	68	1.7	13	0	1	0	0	0	0	0	0	0	0	1	0	0	0	0	1	0	1	4	2	0	0	1	0	0	4530	1
655	39	0	24.3	0.671	4.009	1.793	3.1	22.68	30	3.3	1	58	19	77	62	1.2	15	0	0	0	1	0	0	0	0	0	0	1	0	0	0	0	0	1	1	3	2	0	0	0	0	0	3580	0
656	40	0	44.7	1.464	3.764	2.657	3.5	26.5432	45	3.8	1	53	20	66.6	57	1.7	14	0	0	0	0	0	0	1	0	0	0	1	0	0	0	0	0	1	1	3	2	0	0	1	1	0	4020	1
657	33	0	56.9	1.502	2.819	0.958	3.8	19.0311	51	3.9	0.5	61.5	20.1	70	60	1.6	13	0	1	0	0	1	1	0	0	0	0	1	0	0	0	1	0	0	1	2	2	0	0	0	1	0	3810	0
662	29	1	26.3	0.906	0.813	0.742	4.5	32.0503	45	3.8	0	57	20	71	57	1.7	15	1	0	0	0	0	0	1	0	0	1	1	0	0	0	0	0	0	1	2	1	0	0	1	1	1	4090	1
671	35	0	15.7	0.549	1.057	0.688	3.8	30.4705	38	3.6	0	58	20	69	57	1.7	11	0	0	0	0	0	0	0	0	0	0	1	0	0	0	0	0	0	1	2	2	0	0	0	1	1	3010	0
681	33	0	22.7	0.702	2.667	1.795	2.75	27.7177	34	3.2	0	54	19	68	54	1.5	12	1	0	0	0	1	0	1	0	0	0	1	0	0	0	0	0	0	1	4	2	0	0	0	1	1	2990	0
682	32	0	67.4	1.794	3.622	1.876	3.34	22.3863	35	3.7	1	54.5	20	64	53	1.3	14	1	0	0	0	0	1	1	0	0	0	1	0	0	0	0	0	0	0	2	1	1	0	0	0	1	3244	0
685	27	0	50.4	1.155	2.663	1.647	4.8	22.4913	30	3.4	0	48	18.4	71	53	1.1	13	1	0	0	0	0	0	0	0	0	0	1	0	0	0	1	1	0	0	2	1	1	0	0	0	1	4190	1
687	32	0	66.1	2.758	6.871	2.404	3.2	29.4076	32	2.9	1.6	77	26	91	76	1.8	13	1	0	0	0	0	0	0	0	0	0	1	0	0	0	0	0	0	0	1	1	1	1	0	0	0	4220	1
749	28	0	45.8	1.024	3.397	1.507	4.5	19.1327	37	2.7	0	52.3	18.7	69.2	50.6	1.5	12	0	0	0	0	0	0	0	0	0	0	1	0	0	0	0	0	0	1	3	2	0	0	0	0	0	4000	1
764	28	0	54.6	1.498	2.567	0.858	2.8	19.0311	28	4.1	2	63	21	78	59	1.4	12	0	1	0	0	1	0	0	0	0	0	1	0	0	0	0	0	0	1	3	2	0	0	0	0	0	3945	1
788	28	0	23.1	0.887	1.041	0.673	3.6	29.0123	32	4.1	0.6	61	21	71	63	1.5	14	0	0	0	0	0	0	1	0	0	0	0	0	0	0	0	0	0	2	3	3	0	0	1	1	0	3820	1
788	28	0	23.1	0.887	1.041	0.673	3.6	29.0123	32	4.1	0.6	61	21	71	63	1.5	14	0	0	0	0	0	0	1	1	0	0	0	0	0	0	0	0	0	2	3	3	0	0	1	1	0	3820	1
789	27	0	73.1	1.674	3.863	1.291	3.15	17.9282	28	3.65	0	58	20	76	58	1.6	11	1	1	0	0	1	0	0	0	0	0	1	0	0	0	1	1	0	0	1	1	1	1	0	1	0	3256	0
801	32	0	83.8	2.906	3.392	1.943	3.5	25.9259	34	3.6	0	60	21	75	54	1.4	14	0	0	0	0	0	0	1	0	0	0	1	0	0	0	0	0	1	1	2	2	0	0	0	1	0	4200	1
814	27	0	38.8	1.083	3.13	0.942	3.3	18.4013	33	3.8	1	65.9	22.3	82	64.6	1.5	15	0	0	0	0	0	1	0	0	0	0	0	0	0	0	0	0	0	0	1	1	1	1	0	0	0	3392	0
822	35	0	103.3	2.423	3.311	1.516	3.5	19.0451	38	3.7	0	53	18	67	57	1.5	12	1	0	0	0	0	0	0	0	0	6	1	0	0	0	0	0	0	1	3	2	0	0	0	0	0	4088	1
838	29	0	44.2	1.354	4.532	1.611	3.65	21.1073	33	4	2	65.5	20.5	71	58	1.5	13	0	0	0	0	0	1	0	0	1	0	1	0	0	0	0	0	0	0	4	1	1	0	0	1	0	3200	0
844	27	0	53.5	1.734	6.788	1.837	3.4	21.7993	24	3.3	0	73	24	84.7	69.7	1.4	15	0	0	0	0	0	0	0	0	0	0	0	0	0	0	0	0	0	1	3	2	0	0	0	0	0	3010	0
863	29	0	38.3	1.053	4.146	1.355	3.5	21.044	33	3.7	0	63.5	19.8	77.8	55.3	1.8	15	0	1	0	0	0	0	0	0	0	0	1	0	0	0	0	0	0	1	2	2	0	0	0	0	1	3365	0
864	33	0	28.2	1.007	3.005	1.62	3.5	30.4705	52	3.55	0	62	21	74	64	9	11	1	0	0	0	0	0	0	1	0	0	1	0	0	0	0	0	0	1	2	2	0	0	1	1	1	3620	0
873	28	0	57	1.45	3.88	1.44	2.95	19.052	31	3.1	1	60	20	73	57	1.2	14	0	0	0	0	0	0	0	0	0	0	1	0	0	0	0	0	0	1	2	2	0	0	0	0	0	3386	0
883	34	0	48.7	1.23	5.143	1.01	3.6	24.0238	40	3.5	0	85	25	92	73	1.8	14	0	0	0	0	1	0	0	0	0	0	1	0	0	0	0	0	0	1	2	2	0	0	0	0	1	3200	0
893	33	1	46.9	1.343	4.691	1.585	3.5	22.4913	37	3.4	0	71	23	81	64	1.5	12	0	0	0	0	0	0	1	0	0	0	0	0	0	0	0	0	0	0	2	1	1	0	0	1	0	3210	0
895	30	0	52.9	1.421	2.773	1.258	3.5	19.8839	29	4	2	57	19	68	52	1.4	11	0	0	0	0	0	0	0	0	0	0	0	0	0	0	0	0	0	0	2	1	1	0	0	0	1	3190	0
925	31	0	35.4	0.93	4.325	2.13	3.65	19.7531	31	3.6	2	55	18	74	57	1	13	0	0	0	0	0	0	0	0	0	0	1	0	0	0	1	1	0	0	1	1	1	1	0	0	1	3608	0
933	29	0	25.5	0.692	5.014	1.645	3.6	20.202	29	3.3	1	63	21	83	66	1.2	14	1	0	0	0	1	0	0	0	0	0	1	0	0	0	0	0	0	1	2	2	0	0	1	1	0	4074	1
934	32	0	141.1	5.257	1.064	0.617	3.5	27.7447	45	4.7	5	62	19.4	80	56.1	1.7	12	0	0	1	0	0	0	0	1	0	0	1	1	0	0	0	0	0	2	3	3	0	0	0	1	0	3600	1
946	27	0	45.9	1.305	3.327	1.192	3.25	24.7475	26	3.76	1	63	19	70	58	1.7	12	0	0	0	0	0	1	0	0	0	0	1	0	0	0	0	0	0	0	1	1	1	0	0	0	0	3370	0
971	32	0	23.4	0.708	2.328	0.956	4.6	19.1358	33	4	5	62	19.5	72	56	1.2	12	0	0	1	0	0	0	0	0	0	0	0	0	0	0	0	0	0	1	2	2	0	0	0	0	0	4258	1
972	26	0	94.6	2.111	1.468	0.681	3.5	19.721	27	3.8	0	66.5	21.8	80.2	61.1	1.6	14	0	0	0	0	1	0	0	0	0	0	1	0	0	0	0	0	0	0	2	2	0	0	1	0	1	4130	1
1106	29	0	36.2	1.201	1.975	1.183	4.3	27.1178	57	4	0.6	58.2	19	67.6	65	3	13	1	0	0	0	9	0	0	0	0	1	1	0	0	0	0	0	0	0	1	1	1	1	0	0	1	4030	1
1141	33	0	27.1	0.616	1.267	0.668	3.8	20.9042	33	4.1	0	50	18	69	53	1.1	11	0	0	0	0	0	1	0	0	0	0	1	0	0	0	0	0	0	1	2	2	0	0	0	0	0	4025	1
